# Supplementary material for: Characterization of hyperglycemia due to sub-chronic administration of red ginseng extract via comparative global proteomic analysis
Source: Sci Rep. 2021 Jun 11;11:12374. doi: 10.1038/s41598-021-91664-8 (PMC8196207; doi:10.1038/s41598-021-91664-8)
Supplement: Supplementary file 2 — Supplementary Information 2. [file 41598_2021_91664_MOESM2_ESM.xlsx]

## Sheet: proteinGroups
Characterization of hyperglycemia due to sub-chronic administration of red ginseng extract via comparative global proteomic analysis Ann-Yae Na1, Jung Jae Jo1, Oh Kwang Kwon1, Piljoung Cho1, Yan Gao1, Ju-Hyun Kim2, Kyu Min Kim3, Sung Hwan Ki3,#, Sangkyu Lee3,* 1BK21 FOUR Community-Based Intelligent Novel Drug Discovery Education Unit, College of Pharmacy and Research Institute of Pharmaceutical S…
Supplemental Table S2. Identified protein information
Protein identification					Log2 Ratio (treated / ctrl)
Accession	Protein names	Gene names	Unique peptides	Protein coverage (%)	KRG 0.5g	KRG 1g	KRG 2g
A0A0U1RQ27	Methylmalonyl-CoA epimerase, mitochondrial	Mcee	2	20.2	-	-	-
P49443	Protein phosphatase 1A	Ppm1a Pppm1a	2	6.8	-	-	-
A0A087WSU2	Deleted.	0	2	4.1	-	-	-
A0A0H2UH27	Fragile X mental retardation syndrome-related protein 1	Fxr1	2	3.5	-	-	-
A0A0J9YUS5	Eukaryotic translation initiation factor 4 gamma 1	Eif4g1	2	2.1	-	-	-
A0A0N4SWD9	Selenocysteine-specific elongation factor	Eefsec	2	8.3	-	-	-
A0A0U1RPC6	Thioredoxin reductase 2, mitochondrial	Txnrd2	2	13.3	-	-	-
A2AFW6	Mitochondrial carrier homolog 2	Mtch2	2	5.8	-	-	-
B1AX78	Hydroxysteroid dehydrogenase-like protein 2	Hsdl2	2	5.1	-	-	-
D3YTY9	Kininogen-1	Kng1	2	3.8	-	-	-
D3Z7X0	Acyl-Coenzyme A dehydrogenase family, member 12	Acad12	2	3.1	-	-	-
D6REH1	Peroxisomal membrane protein 2	Pxmp2	2	21.8	-	-	-
D6RG57	Ubiquinone biosynthesis monooxygenase COQ6, mitochondrial	Coq6	2	6	-	-	-
E9PYF1	Aminopeptidase B	Rnpep	2	4.6	-	-	-
E9Q715	Putative RNA-binding protein Luc7-like 2	Luc7l2	2	6.6	-	-	-
F6Z5N5	Enoyl-CoA hydratase domain-containing protein 2, mitochondrial	Echdc2	2	15.1	-	-	-
G3UZZ3	Dynamin-2	Dnm2	2	2.4	-	-	-
G5E8R2	Tropomyosin alpha-1 chain	Tpm1	2	6.9	-	-	-
H3BL34	Carboxylic ester hydrolase	Ces1e	2	4.3	-	-	-
O55128	Histone deacetylase complex subunit SAP18	Sap18	2	9.2	-	-	-
O70194	Eukaryotic translation initiation factor 3 subunit D	Eif3d Eif3s7	2	2.9	-	-	-
P35576	Glucose-6-phosphatase	G6pc G6pt	2	4.2	-	-	-
P42669	Transcriptional activator protein Pur-alpha	Pura	2	9.7	-	-	-
P52792	Hexokinase-4	Gck Gk	2	7.3	-	-	-
P52840	Sulfotransferase 1A1	Sult1a1 St1a1 Stp Stp1	2	4.8	-	-	-
P54116	Erythrocyte band 7 integral membrane protein	Stom Epb7.2 Epb72	2	7.7	-	-	-
P60334	Cysteine dioxygenase type 1	Cdo1	2	7	-	-	-
P60670	Nuclear protein localization protein 4 homolog	Nploc4 Kiaa1499 Npl4	2	3.8	-	-	-
P62073	Mitochondrial import inner membrane translocase subunit Tim10	Timm10 Tim10	2	16.7	-	-	-
P62137	Serine/threonine-protein phosphatase PP1-alpha catalytic subunit	Ppp1ca Ppp1a	2	5.5	-	-	-
P62862	40S ribosomal protein S30	Fau	2	28.8	-	-	-
P70195	Proteasome subunit beta type-7	Psmb7 Mmc14	2	7.6	-	-	-
Q00623	Apolipoprotein A-I	Apoa1	2	6.4	-	-	-
Q3TDQ1	Dolichyl-diphosphooligosaccharide--protein glycosyltransferase subunit STT3B	Stt3b Simp	2	1.8	-	-	-
Q3TG45	26S proteasome non-ATPase regulatory subunit 8	Psmd8	2	6.7	-	-	-
Q3TQR3	W2 domain-containing protein	Eif5	2	4.9	-	-	-
Q3U0D7	Uncharacterized protein	Arf6	2	14.9	-	-	-
Q3UGC7	Eukaryotic translation initiation factor 3 subunit J-A	Eif3j1 Eif3s1-1	2	6.5	-	-	-
Q544Z7	DNA-	Apex1	2	7.6	-	-	-
Q545F0	Macrophage migration inhibitory factor	Mif	2	17.4	-	-	-
Q5SUV8	Uncharacterized protein	Ddc	2	4.8	-	-	-
Q5YD48	APOBEC1 complementation factor	A1cf Acf Asp	2	2.7	-	-	-
Q60770	Syntaxin-binding protein 3	Stxbp3 Stxbp3a Unc18c	2	3.2	-	-	-
Q61102	ATP-binding cassette sub-family B member 7, mitochondrial	Abcb7 Abc7	2	2.8	-	-	-
Q61419	Cytidine monophosphate-N-acetylneuraminic acid hydroxylase	Cmah	2	3.1	-	-	-
Q61990	Poly	Pcbp2 Cbp Hnrnpx Hnrpx	2	5.2	-	-	-
Q68FG2	Spectrin beta chain	Sptbn2 Spnb3	2	0.7	-	-	-
Q76MZ3	Serine/threonine-protein phosphatase 2A 65 kDa regulatory subunit A alpha isoform	Ppp2r1a	2	3.1	-	-	-
Q80W54	CAAX prenyl protease 1 homolog	Zmpste24 Face1	2	3.4	-	-	-
Q80ZV3	Proline synthetase co-transcribed	Plpbp Prosc	2	10.6	-	-	-
Q8BMJ2	Leucine--tRNA ligase, cytoplasmic	Lars	2	1.6	-	-	-
Q8BZN7	Thyroid hormone receptor-associated protein 3	Thrap3	2	3.2	-	-	-
Q8K4F5	Protein ABHD11	Abhd11 Wbscr21	2	6.5	-	-	-
Q8R3R8	Gamma-aminobutyric acid receptor-associated protein-like 1	Gabarapl1 Apg8l Atg8l Gec1 MNCb-0091	2	12.8	-	-	-
Q8VBW8	Tetratricopeptide repeat protein 36	Ttc36	2	11.3	-	-	-
Q91VT4	Carbonyl reductase family member 4	Cbr4	2	9.7	-	-	-
Q91WQ3	Tyrosine--tRNA ligase, cytoplasmic	Yars	2	3.2	-	-	-
Q91XE4	N-acyl-aromatic-L-amino acid amidohydrolase	Acy3 Aspa2	2	5.7	-	-	-
Q921M3	Splicing factor 3B subunit 3	Sf3b3 Kiaa0017	2	1.9	-	-	-
Q99K48	Non-POU domain-containing octamer-binding protein	Nono	2	3.2	-	-	-
Q99KV1	DnaJ homolog subfamily B member 11	Dnajb11	2	6.7	-	-	-
Q9CQR4	Acyl-coenzyme A thioesterase 13	Acot13 Them2	2	12.9	-	-	-
Q9CQU3	Protein RER1	Rer1	2	13.3	-	-	-
Q9CXS4	Centromere protein V	Cenpv Prr6	2	14.3	-	-	-
Q9D9V3	Ethylmalonyl-CoA decarboxylase	Echdc1	2	5.9	-	-	-
Q9DCL9	Multifunctional protein ADE2 [Includes: Phosphoribosylaminoimidazole-succinocarboxamide synthase	Paics	2	6.8	-	-	-
Q9DCS3	Enoyl-[acyl-carrier-protein] reductase, mitochondrial	Mecr Nrbf1	2	5.1	-	-	-
Q9QUI0	Transforming protein RhoA	Rhoa Arha Arha2	2	9.3	-	-	-
Q9QYC7	Vitamin K-dependent gamma-carboxylase	Ggcx	2	2.8	-	-	-
Q9R0N0	Galactokinase	Galk1 Galk Glk	2	4.3	-	-	-
Q9Z1J3	Cysteine desulfurase, mitochondrial	Nfs1 Nifs	2	4.4	-	-	-
Q9DB29	Isoamyl acetate-hydrolyzing esterase 1 homolog	Iah1	3	15.3	-	-	-
A0A087WRZ5	TAR DNA-binding protein 43	Tardbp	3	10.2	-	-	-
A2AA71	Protein transport protein Sec24A	Sec24a	3	3	-	-	-
A2AAN2	Signal recognition particle subunit SRP68	Srp68	3	4.8	-	-	-
B7FAV1	Filamin, alpha	Flna RP23-436K3.1-013	3	1.1	-	-	-
D3Z568	NADH dehydrogenase [ubiquinone] 1 beta subcomplex subunit 5, mitochondrial	Ndufb5	3	24.4	-	-	-
E9Q0U7	Heat shock protein 105 kDa	Hsph1	3	3.7	-	-	-
F6RPJ9	Insulin-degrading enzyme	Ide	3	3	-	-	-
G3UWN9	Proteasome activator complex subunit 1	Psme1	3	21.4	-	-	-
G3UWW7	26S proteasome non-ATPase regulatory subunit 11	Psmd11	3	14.6	-	-	-
O70133	ATP-dependent RNA helicase A	Dhx9 Ddx9	3	2.3	-	-	-
P01029	Complement C4-B [Cleaved into: Complement C4 beta chain; Complement C4 alpha chain; C4a anaphylatoxin; Complement C4 gamma chain]	C4b C4	3	1.4	-	-	-
P20918	Plasminogen	Plg	3	2.8	-	-	-
P40124	Adenylyl cyclase-associated protein 1	Cap1 Cap	3	5.7	-	-	-
P97364	Selenide, water dikinase 2	Sephs2 Sps2	3	4.9	-	-	-
Q3TWW8	Serine/arginine-rich splicing factor 6	Srsf6 Sfrs6 Srp55	3	8.8	-	-	-
Q3TXN1	Prostaglandin reductase 2	Ptgr2 Zadh1	3	10.8	-	-	-
Q3V3G0	Solute carrier family 22, member 30	Slc22a30	3	5.9	-	-	-
Q544T5	DHFR domain-containing protein	Dhfr	3	15	-	-	-
Q5XJY5	Coatomer subunit delta	Arcn1 Copd	3	6.3	-	-	-
Q64FW2	All-trans-retinol 13,14-reductase	Retsat Ppsig	3	4.8	-	-	-
Q7TMM9	Tubulin beta-2A chain	Tubb2a Tubb2	3	9.4	-	-	-
Q80ZJ2	Inositol-1-monophosphatase	Impa1	3	11.6	-	-	-
Q8BGC4	Prostaglandin reductase-3	Zadh2 Ptgr3	3	10.9	-	-	-
Q8QZY1	Eukaryotic translation initiation factor 3 subunit L	Eif3l Eif3eip Eif3s6ip Paf67	3	5.9	-	-	-
Q8VCA4	Cyp4f15 protein	Cyp4f15	3	4.6	-	-	-
Q91VM5	RNA binding motif protein, X-linked-like-1	Rbmxl1 Rbmxrt	3	5.7	-	-	-
Q91ZX7	Prolow-density lipoprotein receptor-related protein 1	Lrp1 A2mr	3	0.7	-	-	-
Q99KK2	N-acylneuraminate cytidylyltransferase	Cmas	3	6.2	-	-	-
Q99MN1	Lysine--tRNA ligase	Kars1 Kars	3	5.4	-	-	-
Q9CQC6	Basic leucine zipper and W2 domain-containing protein 1	Bzw1	3	6.4	-	-	-
Q9CY64	Biliverdin reductase A	Blvra	3	8.1	-	-	-
Q9D0S9	Histidine triad nucleotide-binding protein 2, mitochondrial	Hint2	3	18.4	-	-	-
Q9WVE8	Protein kinase C and casein kinase substrate in neurons protein 2	Pacsin2	3	4.9	-	-	-
Q9Z2U1	Proteasome subunit alpha type-5	Psma5	3	10.4	-	-	-
S4R1E5	Glutathione peroxidase	Gpx4	3	17.8	-	-	-
Q3UPL0	Protein transport protein Sec31A	Sec31a Sec31l1	4	3.1	-	-	-
A0A0R4J1N9	Transcription factor A, mitochondrial	Tfam	4	16.6	-	-	-
O35857	Mitochondrial import inner membrane translocase subunit TIM44	Timm44 Mimt44 Tim44	4	8.8	-	-	-
P38060	Hydroxymethylglutaryl-CoA lyase, mitochondrial	Hmgcl	4	10.2	-	-	-
Q3UJU9	Regulator of microtubule dynamics protein 3	Rmdn3 Fam82a2 Fam82c	4	9.6	-	-	-
Q58EV4	Proteasome subunit alpha type	Psma3	4	13.7	-	-	-
Q5NTY0	DnaJ	Dnaja1	4	14.1	-	-	-
Q8CC88	von Willebrand factor A domain-containing protein 8	Vwa8 Kiaa0564	4	2.2	-	-	-
Q924Y0	Gamma-butyrobetaine dioxygenase	Bbox1	4	7.8	-	-	-
Q99JR1	Sideroflexin-1	Sfxn1	4	14.3	-	-	-
V9GXY8	Quinone oxidoreductase	Cryz	4	16.1	-	-	-
P14733	Lamin-B1	Lmnb1	5	8	-	-	-
P23953	Carboxylesterase 1C	Ces1c Es1	5	10.8	-	-	-
Q9DBL1	Short/branched chain specific acyl-CoA dehydrogenase, mitochondrial	Acadsb	5	11.3	-	-	-
Q3TNC5	Uncharacterized protein	Cyp2j5	6	12.2	-	-	-
O88428	Bifunctional 3'-phosphoadenosine 5'-phosphosulfate synthase 2	Papss2 Atpsk2	7	11.3	-	-	-
A0A0A0MQG2	Spectrin beta chain, non-erythrocytic 1	Sptbn1	8	3.8	-	-	-
Q91WT9	Cystathionine beta-synthase	Cbs	3	3.9	2.1627	2.08527	2.18296
Q9CRB3	5-hydroxyisourate hydrolase	Urah	2	13.6	1.45005	1.68034	1.80049
Q8CGC7	Bifunctional glutamate/proline--tRNA ligase	Eprs Qprs	3	2.8	1.19676	0.76436	0.130535
D3YWT0	Signal peptidase complex catalytic subunit SEC11	Sec11a	2	9.4	0.985804	1.96966	0.945936
Q5NCB5	Interferon-gamma-inducible GTPase Ifggd3 protein	Irgm1	2	9.4	0.80913	1.30288	0.0157673
Q91W64	Cytochrome P450 2C70	Cyp2c70 Cyp2c-70 Cyp2c22	5	10.8	0.78698	0.688256	0.377566
Q8CC86	Nicotinate phosphoribosyltransferase	Naprt Naprt1	6	12.8	0.737297	0.71598	1.01228
Q9JK38	Glucosamine 6-phosphate N-acetyltransferase	Gnpnat1 Gna1	2	7.1	0.662567	0.801223	1.00558
Q91YW3	DnaJ homolog subfamily C member 3	Dnajc3 P58ipk	6	10.5	0.649627	0.609126	0.369827
Q9QXT0	Protein canopy homolog 2	Cnpy2 Msap Tmem4 Zsig9	2	14.3	0.631604	0.907245	0.940277
Q9DBN5	Lon protease homolog 2, peroxisomal	Lonp2	2	2.6	0.626683	0.844903	0.508804
G3X972	Sec24-related gene family, member C	Sec24c	4	4.7	0.610612	0.900286	1.39805
E9PYT3	Atlastin-3	Atl3	3	7.5	0.60243	0.513968	0.538043
O55131	Septin-7	Septin7	2	6	0.59855	0.488817	0.0150117
A0A0A6YY28	cAMP-dependent protein kinase type II-alpha regulatory subunit	Prkar2a	4	22.5	0.591035	0.85544	0.826891
Q91X72	Hemopexin	Hpx Hpxn	4	7.4	0.556637	0.236529	0.173098
P40336	Vacuolar protein sorting-associated protein 26A	Vps26a Vps26	3	13.8	0.546691	0.358229	0.66336
A1BN54	Alpha actinin 1a	Actn1 Actn1a	5	6.7	0.530241	0.456946	0.411766
Q8K0E8	Fibrinogen beta chain [Cleaved into: Fibrinopeptide B; Fibrinogen beta chain]	Fgb	6	13.1	0.523535	0.349229	0.240416
P24472	Glutathione S-transferase A4	Gsta4 Gsta	3	14.9	0.522622	0.238615	0.565622
Q9QZE5	Coatomer subunit gamma-1	Copg1 Copg	2	3.3	0.522138	0.669796	0.498061
P19157	Glutathione S-transferase P 1	Gstp1 Gstpib	8	41	0.509053	0.761406	0.706211
D3Z7C6	Prostaglandin E synthase 3	Ptges3	2	16.2	0.507236	0.49886	0.340138
Q7JCZ0	ATP synthase protein 8	mt-Atp8 ATP8 Atp8 ATPase 8 ATPase8 mt-Atp6	2	34.3	0.47073	0.997657	0.72269
Q8VCM7	Fibrinogen gamma chain	Fgg	4	7.1	0.468417	0.469641	0.565376
Q9DCM0	Persulfide dioxygenase ETHE1, mitochondrial	Ethe1 Hsco	3	13.4	0.465674	0.166817	0.287155
Q99JZ4	GTP-binding protein SAR1a	Sar1a Sara1	2	10.1	0.462835	0.343356	0.397777
Q497I3	Fatty acid binding protein 5, epidermal	Fabp5	2	13.3	0.428272	0.420177	0.262972
Q9DB05	Alpha-soluble NSF attachment protein	Napa Snapa	2	9.5	0.422411	0.304816	0.526608
O88696	ATP-dependent Clp protease proteolytic subunit, mitochondrial	Clpp	2	12.1	0.420585	0.756812	-0.0119873
P01027	Complement C3	C3	21	13.4	0.41886	0.175513	0.154329
Q9DBJ1	Phosphoglycerate mutase 1	Pgam1	5	17.3	0.405833	0.681533	0.236654
Q6ZQ38	Cullin-associated NEDD8-dissociated protein 1	Cand1 D10Ertd516e Kiaa0829	5	3.6	0.396774	0.606635	0.556179
B7ZNJ1	Fibronectin	Fn1	2	0.8	0.38773	0.263034	0.238221
Q9D5J6	Sedoheptulokinase	Shpk Carkl	2	4.6	0.379565	0.504201	0.676715
Q3UHY8	Uncharacterized protein	Abce1	5	8.2	0.376018	0.22149	0.338306
Q91YZ8	Polyadenylate-binding protein	Pabpc4	2	2.8	0.370664	0.73439	0.443163
A2A4X6	Deleted.	0	2	9.2	0.357734	0.325162	0.325232
Q8R016	Bleomycin hydrolase	Blmh	3	5.5	0.357329	0.436605	0.334173
B1AR34	Asialoglycoprotein receptor 1	Asgr1	2	7.1	0.349786	0.398686	0.415566
Q8VDG5	Phosphopantothenate--cysteine ligase	Ppcs Coab	2	8.4	0.349764	0.3784	0.506106
F6ZKZ3	Sulfide:quinone oxidoreductase, mitochondrial	Sqor Sqrdl	3	8.7	0.349707	0.364593	0.230598
E9PYI8	Ubiquitin carboxyl-terminal hydrolase	Usp14	2	4.6	0.333339	0.392413	0.572111
E0CXN5	Glycerol-3-phosphate dehydrogenase [NAD	Gpd1	12	28.2	0.331317	0.560903	0.553307
Q99JI4	26S proteasome non-ATPase regulatory subunit 6	Psmd6	4	8.7	0.325982	0.144815	0.0972646
Q02819	Nucleobindin-1	Nucb1 Nuc Nucb	3	5	0.321887	0.642726	0.619037
E9PV24	Fibrinogen alpha chain [Cleaved into: Fibrinopeptide A; Fibrinogen alpha chain]	Fga	6	7.5	0.319987	0.298046	0.331341
D3YU09	Guanine deaminase	Gda	3	7.1	0.318831	0.219038	0.316479
Q99LX0	Protein/nucleic acid deglycase DJ-1	Park7	8	39.2	0.304636	0.45836	0.568289
P46471	26S proteasome regulatory subunit 7	Psmc2 Mss1	4	9.5	0.301199	0.269547	0.311492
E9PVA8	eIF-2-alpha kinase activator GCN1	Gcn1 Gcn1l1	3	1.1	0.294013	0.670957	0.612992
Q9EQH2	Endoplasmic reticulum aminopeptidase 1	Erap1 Appils Arts1	5	5.9	0.290303	0.191111	0.336423
Q8CHQ9	N-acetyltransferase family 8 member 2	Nat8f2	5	18.5	0.288122	0.260613	0.00282032
E9Q3W4	Plectin	Plec	15	3.9	0.287322	0.173662	0.224294
Q9DCF9	Translocon-associated protein subunit gamma	Ssr3	3	11.9	0.286869	0.560712	0.330402
D3YZ54	2-hydroxyacyl-CoA lyase 1	Hacl1	10	19.9	0.283784	0.207405	0.244396
Q3UZZ6	Sulfotransferase 1 family member D1	Sult1d1 St1d1	2	5.4	0.278158	0.288468	0.29973
P70441	Na(+)/H(+) exchange regulatory cofactor NHE-RF1	Slc9a3r1 Nherf Nherf1	4	16.6	0.277422	0.361084	0.42078
Q61233	Plastin-2	Lcp1 Pls2	8	14	0.275983	0.506932	0.854165
Q9CXF0	Kynureninase	Kynu	6	13.6	0.274097	0.25062	0.235368
Q9QZD9	Eukaryotic translation initiation factor 3 subunit I	Eif3i	2	6.5	0.273296	0.10294	0.00967168
Q9JMH6	Thioredoxin reductase 1, cytoplasmic	Txnrd1 Trxr1	3	4.9	0.27305	0.177374	0.157946
Q3TJ39	Rab5C	Rab5c Rab5C	4	22.2	0.272276	0.0910893	0.341207
Q922R8	Protein disulfide-isomerase A6	Pdia6 Txndc7	8	21.6	0.270808	0.59435	0.21504
A0A0A6YW80	N-alpha-acetyltransferase 15, NatA auxiliary subunit	Naa15	2	2	0.267192	0.220394	0.0147279
Q542X7	Uncharacterized protein	Cct2	7	12	0.266527	0.334383	0.304799
Q149Z9	Histone cluster 1, H1d	H1f3 Hist1h1d	4	13.1	0.265534	0.449066	0.411477
Q3V2F7	Uncharacterized protein	Fabp1	7	66.1	0.265468	0.268364	0.472361
Q9D819	Inorganic pyrophosphatase	Ppa1 Pp Pyp	9	30.8	0.261737	0.186435	0.313918
D3YUW7	Cingulin	Cgn	5	4.1	0.2586	0.467785	0.575958
B1ARA3	60S ribosomal protein L26	Rpl26	3	17.5	0.257391	0.202711	0.335426
P53811	Phosphatidylinositol transfer protein beta isoform	Pitpnb	2	7	0.25619	0.244709	0.144711
Q8CFX1	GDH/6PGL endoplasmic bifunctional protein [Includes: Glucose 1-dehydrogenase	H6pd	5	6.7	0.254482	0.137852	0.0863985
Q9JKY7	Cytochrome P450 CYP2D22	Cyp2d22	5	10.6	0.25301	0.519924	0.0743843
Q9Z1A1	TFG protein	Tfg	2	5.5	0.252592	0.50773	0.553767
A0A0G2JDJ5	Farnesyl pyrophosphate synthase	Fdps	4	33.9	0.251502	0.27644	0.0429611
E9Q035	Deleted.	0	15	17.9	0.250406	0.12561	0.19989
P68040	Receptor of activated protein C kinase 1	Rack1 Gnb2-rs1 Gnb2l1	11	36.3	0.248842	0.258774	0.142136
Q99JB2	Stomatin-like protein 2, mitochondrial	Stoml2 Slp2	4	12.7	0.248802	0.390961	0.407833
E9Q5I9	26S proteasome non-ATPase regulatory subunit 13	Psmd13	4	10.3	0.248523	0.498078	0.539388
J3KMQ2	Deleted.	0	7	6.8	0.247631	0.279485	0.237051
P09103	Protein disulfide-isomerase	P4hb Pdia1	22	36.5	0.246516	0.346791	0.264281
Q58DZ3	Ribosomal protein L30	Rpl30	3	25.2	0.246036	0.150217	0.164039
G3UXW2	H-2 class I histocompatibility antigen, K-K alpha chain	H2-K1	3	8.7	0.23865	0.559793	0.595929
Q01279	Epidermal growth factor receptor	Egfr	3	3.2	0.237932	0.540782	0.690444
P51863	V-type proton ATPase subunit d 1	Atp6v0d1 Atp6d	2	5.1	0.237726	0.185605	0.274507
Q8K1K2	26S proteasome regulatory subunit 8	Psmc5	4	13.5	0.234083	0.0575201	0.14456
Q564F4	T-complex protein 1 subunit delta	Cct4	5	9.1	0.231054	0.192202	0.344655
P15626	Glutathione S-transferase Mu 2	Gstm2	4	18.3	0.229612	0.164818	0.162356
P21981	Protein-glutamine gamma-glutamyltransferase 2	Tgm2	12	15.7	0.228432	0.366057	0.10789
Q8CDN6	Thioredoxin-like protein 1	Txnl1 Trp32 Txnl	3	14.2	0.227998	0.0948379	0.120385
Q5SWU9	Acetyl-CoA carboxylase 1	Acaca Acac Gm738	4	2.1	0.226563	0.0720418	0.152294
P19639	Glutathione S-transferase Mu 3	Gstm3	6	29.4	0.22428	0.228363	0.324808
A2ACG7	Dolichyl-diphosphooligosaccharide--protein glycosyltransferase subunit 2	Rpn2	6	11.9	0.223333	-0.0358674	-0.085974
Q9R1P4	Proteasome subunit alpha type-1	Psma1	7	25.9	0.223288	0.535867	0.565405
Q5M9P1	Ribosomal protein L36A	Rpl36a	2	15.1	0.22303	0.265838	0.197266
Q8BSE0	Regulator of microtubule dynamics protein 2	Rmdn2	2	6.1	0.222829	0.13361	-0.0160604
Q02053	Ubiquitin-like modifier-activating enzyme 1	Uba1 Sbx Ube1 Ube1ax Ube1x	15	14	0.222588	0.218077	0.312158
Q9QZ85	Interferon-inducible GTPase 1	Iigp1 Irga6	6	20.1	0.222457	0.392008	0.471802
E9Q1R2	4-hydroxy-2-oxoglutarate aldolase, mitochondrial	Hoga1	4	24.7	0.21995	0.121018	0.196084
Q9QXD1	Peroxisomal acyl-coenzyme A oxidase 2	Acox2	8	10.9	0.218209	0.28921	0.281564
A2AUR3	Phosphotriesterase-related protein	Pter	2	7.8	0.218035	0.159609	0.140007
P14685	26S proteasome non-ATPase regulatory subunit 3	Psmd3 P91a Tstap91a	6	11.3	0.21695	0.108998	0.100877
Q60991	Cytochrome P450 7B1	Cyp7b1	2	3.9	0.215581	0.882767	0.730073
O08795	Glucosidase 2 subunit beta	Prkcsh	6	10.9	0.214803	0.281844	0.299745
Q99P30	Peroxisomal coenzyme A diphosphatase NUDT7	Nudt7	6	23.7	0.209806	0.412789	0.334869
A2AL12	Heterogeneous nuclear ribonucleoprotein A3	Hnrnpa3	3	10.4	0.209274	0.0462778	0.196934
Q9WUK2	Eukaryotic translation initiation factor 4H	Eif4h Wbscr1	2	8.1	0.208596	0.26818	0.183923
B1ASZ3	Glycerol kinase	Gk Gyk	3	5.4	0.207988	0.297102	0.358579
Q8VHE0	Translocation protein SEC63 homolog	Sec63 Sec63l	2	2.2	0.207066	0.266046	0.25496
Q52L87	Tubulin alpha chain	Tuba1c Tuba6	9	23.4	0.20631	0.25856	0.211402
Q5M9K9	Ribosomal protein L31	Rpl31	7	41.6	0.20316	0.25529	0.254933
Q91V41	Ras-related protein Rab-14	Rab14	3	11.6	0.202366	0.21417	0.170068
P14131	40S ribosomal protein S16	Rps16	7	41.8	0.201272	0.223025	0.137448
Q9D6J6	NADH dehydrogenase [ubiquinone] flavoprotein 2, mitochondrial	Ndufv2	5	27.8	0.199894	0.428237	0.0133847
A2A6G9	LIM and SH3 domain protein 1	Lasp1	5	37.2	0.198604	0.27842	0.241189
P27773	Protein disulfide-isomerase A3	Pdia3 Erp Erp60 Grp58	19	35.8	0.195889	0.23571	0.167913
Q8CB58	Polypyrimidine tract-binding protein 1	Ptbp1	3	5.3	0.195076	0.356469	0.347436
A0A0A0MQM0	Eukaryotic translation initiation factor 5A	Eif5a	3	13.4	0.194854	0.401467	0.402024
P32020	Non-specific lipid-transfer protein	Scp2 Scp-2	17	27.4	0.19449	0.580773	0.615673
Q9QY76	Vesicle-associated membrane protein-associated protein B	Vapb	3	12.3	0.194333	0.286727	0.447602
Q8BKZ9	Pyruvate dehydrogenase protein X component, mitochondrial	Pdhx	3	4.8	0.193605	0.214003	0.391777
Q9QYG0	Protein NDRG2	Ndrg2 Kiaa1248 Ndr2	4	10.2	0.193156	0.459739	0.412441
A2AJL3	FGGY carbohydrate kinase domain-containing protein	Fggy	3	4.7	0.192811	0.254576	0.150283
Q543K9	Purine nucleoside phosphorylase	Pnp	4	16.3	0.191975	0.137041	0.137742
Q99K51	Plastin-3	Pls3	2	2.7	0.191587	0.471748	0.485771
Q9CWJ9	Bifunctional purine biosynthesis protein PURH [Includes: Phosphoribosylaminoimidazolecarboxamide formyltransferase	Atic Purh	2	4.7	0.188535	0.250318	0.334028
G3UY29	Ras-related protein Rab-11B	Rab11b	6	35.6	0.186095	0.203654	0.196456
Q78PY7	Staphylococcal nuclease domain-containing protein 1	Snd1	20	22.1	0.185987	0.309316	0.153263
Q561N4	Ubiquitin-conjugating enzyme E2L 3	Ube2l3	3	16.2	0.185178	0.237605	0.164363
P08003	Protein disulfide-isomerase A4	Pdia4 Cai Erp72	19	29.8	0.183731	0.157255	0.180133
Q8BHN3	Neutral alpha-glucosidase AB	Ganab G2an Kiaa0088	16	18.1	0.182356	0.204552	0.144152
Q569X9	Cytochrome P450, family 2, subfamily c, polypeptide 67	Cyp2c67 Cyp2c40 Cyp2c68	6	12.2	0.182025	0.215046	0.299312
P52480	Pyruvate kinase PKM	Pkm Pk3 Pkm2 Pykm	3	5.1	0.180513	0.215043	0.0811033
Q9CPX4	Ferritin	Ftl1 Ftl1-ps1	3	24	0.180171	0.227625	0.455749
Q9CZS1	Aldehyde dehydrogenase X, mitochondrial	Aldh1b1 Aldhx	9	19.5	0.178689	0.24123	0.263251
Q8CG76	Aflatoxin B1 aldehyde reductase member 2	Akr7a2 Afar Akr7a5	4	13.9	0.17788	0.400446	0.419941
Q91WU0	Carboxylesterase 1F	Ces1f	8	18.7	0.17785	0.0151038	-0.165463
Q571F8	Glutaminase liver isoform, mitochondrial	Gls2 Kiaa4146	4	8.5	0.177402	0.114954	0.294393
A2AGN7	26S proteasome regulatory subunit 6A	Psmc3	5	12.8	0.174752	0.693633	0.805844
Q99LF4	RNA-splicing ligase RtcB homolog	Rtcb D10Wsu52e	2	4.4	0.174047	0.218474	0.224466
Q9JHW2	Omega-amidase NIT2	Nit2 D16Ertd502e	8	36.6	0.173145	0.0113331	0.0784665
Q9WUM3	Coronin-1B	Coro1b	2	3.5	0.171533	0.069304	0.160087
P09411	Phosphoglycerate kinase 1	Pgk1 Pgk-1	19	40	0.17101	0.394662	0.415351
O88986	2-amino-3-ketobutyrate coenzyme A ligase, mitochondrial	Gcat Kbl	6	18.5	0.170013	0.164555	0.231731
O35945	Aldehyde dehydrogenase, cytosolic 1	Aldh1a7 Aldh-pb	6	13.6	0.169195	0.116573	0.122958
Q543J5	Antithrombin	Serpinc1 AT3	5	9	0.167781	0.26195	0.382757
P09405	Nucleolin	Ncl Nuc	14	18.2	0.167675	0.254915	0.337762
A3KGU5	Spectrin alpha chain, non-erythrocytic 1	Sptan1 Spna2	15	6.2	0.166825	0.439746	0.438952
O35685	Nuclear migration protein nudC	Nudc	2	6	0.164747	0.195932	0.181601
Q8JZQ9	Eukaryotic translation initiation factor 3 subunit B	Eif3b	5	6.1	0.16339	0.0688476	0.0245492
Q9EQK5	Major vault protein	Mvp	14	16.8	0.163085	0.0308075	0.135165
Q9CWS0	N(G),N(G)-dimethylarginine dimethylaminohydrolase 1	Ddah1	5	18.9	0.162937	0.0155752	0.238262
Q9Z0S1	3'(2'),5'-bisphosphate nucleotidase 1	Bpnt1	4	14.3	0.162569	0.608462	0.563511
Q921X9	Protein disulfide-isomerase A5	Pdia5 Pdir	2	3.9	0.162336	0.197665	0.117258
Q62452	UDP-glucuronosyltransferase 1-9	Ugt1a9 Ugt1 Ugt1a12	2	3	0.160221	0.276706	0.341834
P10518	Delta-aminolevulinic acid dehydratase	Alad Lv	4	16.7	0.159482	0.415659	0.432548
Q543J0	Uricase	Uox	13	41.3	0.158474	0.120909	0.265661
Q64521	Glycerol-3-phosphate dehydrogenase, mitochondrial	Gpd2 Gdm1	7	8.7	0.157653	0.185843	0.278326
H7BX99	Prothrombin	F2	2	3.7	0.15674	0.263	0.159279
P26041	Moesin	Msn	3	5	0.155089	0.175222	0.205421
P14211	Calreticulin	Calr	11	22.6	0.154123	0.178296	0.0864304
Q8R1G2	Carboxymethylenebutenolidase homolog	Cmbl	4	19.2	0.153879	0.110574	0.10389
Q9QXD6	Fructose-1,6-bisphosphatase 1	Fbp1 Fbp Fbp3	13	29.9	0.153344	0.13628	0.135494
Q9DD20	Methyltransferase-like protein 7B	Mettl7b	4	14.8	0.153189	0.228307	0.187978
P48678	Prelamin-A/C [Cleaved into: Lamin-A/C]	Lmna Lmn1	14	18.9	0.152003	0.189179	0.295166
Q9D172	Glutamine amidotransferase-like class 1 domain-containing protein 3A, mitochondrial	Gatd3a D10Jhu81e	6	23.3	0.151841	-0.185086	0.140343
B0V2N7	Annexin	Anxa2	4	17.9	0.151833	0.368648	0.575951
P16331	Phenylalanine-4-hydroxylase	Pah	14	26.9	0.150436	0.549116	0.568826
P14152	Malate dehydrogenase, cytoplasmic	Mdh1 Mor2	12	32	0.150072	0.185679	0.212158
P17427	AP-2 complex subunit alpha-2	Ap2a2 Adtab	7	6.7	0.149766	0.297535	0.258664
O08705	Sodium/bile acid cotransporter	Slc10a1 Ntcp	2	6.1	0.147713	0.269318	0.278302
Q9CQC9	GTP-binding protein SAR1b	Sar1b Sara1b Sara2	3	17.2	0.147183	0.184274	0.247426
Q542H7	Fabp4 protein	Fabp4	2	14.4	0.14467	0.145335	0.26292
Q3TXS7	26S proteasome non-ATPase regulatory subunit 1	Psmd1	7	7.8	0.14409	0.106296	-0.00834936
Q9D6Y9	1,4-alpha-glucan-branching enzyme	Gbe1	4	6.7	0.143843	-0.136555	0.13496
E9Q133	T-complex protein 1 subunit gamma	Cct3	7	13.6	0.143455	0.248791	0.31461
Q9JIZ0	Probable N-acetyltransferase CML1	Cml1	2	8.1	0.143158	0.237233	0.248429
P28230	Gap junction beta-1 protein	Gjb1 Cxn-32	2	8.5	0.140317	0.353791	0.262543
Q9D0I9	Arginine--tRNA ligase, cytoplasmic	Rars	4	5.2	0.140313	0.196695	0.103681
Q9JIF7	Coatomer subunit beta	Copb1 Copb	7	7.6	0.139948	0.185354	0.171753
P20029	Endoplasmic reticulum chaperone BiP	Hspa5 Grp78	28	42.4	0.139911	0.193523	0.116731
Q5M9K7	Ribosomal protein S10	Rps10	6	34.5	0.139736	0.317798	0.201043
Q99JB8	Protein kinase C and casein kinase II substrate protein 3	Pacsin3	3	8.5	0.137407	0.291101	0.374545
A0A140LIK0	Signal peptidase complex subunit 2	Spcs2	2	10.7	0.137168	0.411296	0.355493
A2ATU0	Probable 2-oxoglutarate dehydrogenase E1 component DHKTD1, mitochondrial	Dhtkd1 Kiaa1630	2	2	0.13677	0.0934573	0.255722
Q5BLK0	Ribosomal protein L12	Rpl12	6	44.8	0.136197	0.203409	0.0778836
P11983	T-complex protein 1 subunit alpha	Tcp1 Cct1 Ccta	9	16.5	0.136186	0.293316	0.392438
Q80W22	Threonine synthase-like 2	Thnsl2	2	3.1	0.135076	-	0.168813
Q564F3	40S ribosomal protein S3a	Rps3a1 RPS3A Rps3a	9	28.8	0.134363	0.271255	0.192694
E9Q197	Glyoxalase domain-containing protein 4	Glod4	6	21.9	0.134213	0.111654	0.103983
Q91X83	S-adenosylmethionine synthase isoform type-1	Mat1a	8	25	0.132776	-0.189425	-0.173686
Q8R084	UDP-glucuronosyltransferase	Ugt2b1	5	9.3	0.132443	0.570827	0.479296
Q8R0Y6	Cytosolic 10-formyltetrahydrofolate dehydrogenase	Aldh1l1 Fthfd	40	45.6	0.131399	0.0362072	0.0773027
P37040	NADPH--cytochrome P450 reductase	Por	18	22	0.131376	0.162115	0.158799
Q3TIJ7	T-complex protein 1 subunit eta	Cct7	9	15.4	0.130621	0.245726	0.0928308
P97429	Annexin A4	Anxa4 Anx4	4	11.9	0.127314	0.364784	0.455198
P13745	Glutathione S-transferase A1	Gsta1 Gsta Gstya	4	15.2	0.125864	-0.0132975	0.291834
Q61335	B-cell receptor-associated protein 31	Bcap31 Bap31	5	17.6	0.125734	0.406861	0.424895
P61982	14-3-3 protein gamma [Cleaved into: 14-3-3 protein gamma, N-terminally processed]	Ywhag	6	28.3	0.125657	0.27392	0.349637
A0A0R4J0I1	Serine protease inhibitor A3K	Serpina3k	7	25.1	0.12266	0.218143	0.359297
Q3U4W8	Ubiquitin carboxyl-terminal hydrolase	Usp5	2	2.5	0.122619	0.239646	0.362699
Q5SUC3	Uncharacterized protein	Canx	10	16.8	0.12258	0.289149	0.191154
Q0PD65	Rab2A	Rab2a Rab2 Rab2A	4	19.3	0.122037	0.0057607	0.081679
P21619	Lamin-B2	Lmnb2	6	9.2	0.12156	0.0477708	0.223003
A2AVJ7	Ribosome-binding protein 1	Rrbp1	9	6.3	0.121383	0.132674	0.185398
A0A0R4J1Y7	Thioredoxin domain-containing protein 5	Txndc5	2	7.7	0.121341	0.23571	0.134692
Q9DBB8	Trans-1,2-dihydrobenzene-1,2-diol dehydrogenase	Dhdh	6	16.5	0.120223	0.71133	0.687079
Q564E2	L-lactate dehydrogenase	Ldha	13	33.7	0.119297	0.0516391	0.0265611
Q9DBH5	Vesicular integral-membrane protein VIP36	Lman2	4	11.5	0.118912	0.196855	0.245887
Q99PT1	Rho GDP-dissociation inhibitor 1	Arhgdia C87222 Gdi1	3	18.6	0.116937	0.450237	0.0966829
Q8BGQ7	Alanine--tRNA ligase, cytoplasmic	Aars	12	13	0.116501	0.147341	0.0608186
P50285	Dimethylaniline monooxygenase [N-oxide-forming] 1	Fmo1 Fmo-1	6	12.8	0.1165	0.078076	0.0477672
P70266	6-phosphofructo-2-kinase/fructose-2,6-bisphosphatase 1	Pfkfb1	2	5.3	0.116116	-0.0928429	0.105293
Q8BPW9	Aspartyl aminopeptidase	Dnpep	3	6.6	0.115709	0.271617	0.103433
Q3TEF1	Uncharacterized protein	Gclc	7	12.1	0.115548	-0.0221447	0.193518
Q3UAD6	HATPase_c domain-containing protein	Hsp90b1 Tra1	24	27.9	0.115531	0.135391	0.0428934
Q9CRD2	ER membrane protein complex subunit 2	Emc2 Kiaa0103 Ttc35	2	7.1	0.115506	0.198893	0.0736304
P51660	Peroxisomal multifunctional enzyme type 2	Hsd17b4 Edh17b4	19	27.8	0.11547	0.205556	0.217061
Q9DCN1	Peroxisomal NADH pyrophosphatase NUDT12	Nudt12	2	5.4	0.115145	-0.130846	0.0232668
Q8CHR6	Dihydropyrimidine dehydrogenase [NADP(+)]	Dpyd	9	8.9	0.114556	0.0641303	0.0838418
P26150	3 beta-hydroxysteroid dehydrogenase/Delta 5-->4-isomerase type 3	Hsd3b3	4	12.6	0.114015	0.345256	0.221601
O88587	Catechol O-methyltransferase	Comt Comt1	6	19.6	0.113765	0.236813	0.170543
O55143	Sarcoplasmic/endoplasmic reticulum calcium ATPase 2	Atp2a2	11	9.7	0.112497	0.14049	0.196762
Q71RI9	Kynurenine--oxoglutarate transaminase 3	Kyat3 Ccbl2 Kat3	5	11.2	0.111731	0.113164	0.281724
A0A0R4J1T9	Proline dehydrogenase	Prodh	5	10.7	0.111565	0.111914	0.046725
Q4VAG4	Ribosomal protein L22	Rpl22	3	30.5	0.110897	0.0854684	-0.0964244
Q99LB2	Dehydrogenase/reductase SDR family member 4	Dhrs4 D14Ucla2	8	26.9	0.110816	0.285072	0.308429
Q99KK7	Dipeptidyl peptidase 3	Dpp3	7	7.7	0.110668	0.152458	0.186465
Q3TG75	Uncharacterized protein	Oat	6	15.3	0.109689	0.225794	0.12019
P23116	Eukaryotic translation initiation factor 3 subunit A	Eif3a Csma Eif3 Eif3s10	6	3.6	0.109567	0.0834976	0.0943165
Q8R0W0	Epiplakin	Eppk1 EPPK	4	2.8	0.109331	0.113241	0.153055
P10639	Thioredoxin	Txn	4	31.4	0.10887	0.0834006	-0.18103
Q61598	Rab GDP dissociation inhibitor beta	Gdi2 Gdi3	7	18.9	0.108387	0.0461238	0.204315
Q9CQT1	Methylthioribose-1-phosphate isomerase	Mri1	2	6.2	0.108151	0.25233	0.223428
Q9DAY9	Nucleophosmin	Npm1	3	12.1	0.107425	0.147392	0.214566
P58252	Elongation factor 2	Eef2	25	27.5	0.107202	0.157434	0.080268
Q9JI75	Ribosyldihydronicotinamide dehydrogenase [quinone]	Nqo2 Nmor2	3	11.7	0.106976	-0.0199827	0.0959616
Q9D0F3	Protein ERGIC-53	Lman1 Ergic53	7	16.1	0.105381	0.192066	0.100798
P97328	Ketohexokinase	Khk	7	24.2	0.104909	0.0590999	0.0900098
Q91V92	ATP-citrate synthase	Acly	19	17.4	0.104905	0.047287	-0.00662122
P54071	Isocitrate dehydrogenase [NADP], mitochondrial	Idh2	7	16.2	0.104848	0.159216	0.140577
Q8VDD5	Myosin-9	Myh9	43	22	0.104536	0.134515	0.137913
P26516	26S proteasome non-ATPase regulatory subunit 7	Psmd7	2	6.2	0.10301	0.147236	0.0288981
Q9CR57	60S ribosomal protein L14	Rpl14	2	10.1	0.102649	0.104265	-0.0273957
Q9JKR6	Hypoxia up-regulated protein 1	Hyou1 Grp170	11	9.5	0.101546	0.186824	0.122556
Q91YI0	Argininosuccinate lyase	Asl	19	39.4	0.100847	0.423972	0.515885
G3X8U3	Queuosine salvage protein	2210016F16Rik	2	6.8	0.100637	0.423075	0.496648
P63017	Heat shock cognate 71 kDa protein	Hspa8 Hsc70 Hsc73	23	34.7	0.100614	0.126124	0.0534833
A2A848	Peroxisomal acyl-coenzyme A oxidase 1	Acox1	13	23.4	0.10009	0.1132	0.134671
E9Q1J7	Propionyl-CoA carboxylase beta chain, mitochondrial	Pccb	8	19.4	0.0994337	0.147798	0.278073
Q8QZR5	Alanine aminotransferase 1	Gpt Gpt1	9	19.6	0.0988928	0.111658	0.136947
Q8VCX1	Aldo-keto reductase family 1 member D1	Akr1d1	4	9.8	0.0988022	-0.0703253	0.143068
P55264	Adenosine kinase	Adk	12	34.6	0.0987754	0.268351	0.322862
E9PWY9	Phenylalanine--tRNA ligase alpha subunit	Farsa	2	3	0.0985714	0.137972	-0.122713
Q99JY9	Actin-related protein 3	Actr3 Arp3	4	12.2	0.0979581	0.125076	0.100796
P52825	Carnitine O-palmitoyltransferase 2, mitochondrial	Cpt2 Cpt-2	10	15.8	0.0978694	-0.0521597	0.0453736
Q9JII6	Aldo-keto reductase family 1 member A1	Akr1a1 Akr1a4	15	44	0.0978619	0.170261	0.21426
Q8BWY3	Eukaryotic peptide chain release factor subunit 1	Etf1	3	6.2	0.0975499	0.0579007	0.0630837
Q6PB66	Leucine-rich PPR motif-containing protein, mitochondrial	Lrpprc Lrp130	10	7	0.0968495	0.157118	0.259811
P30416	Peptidyl-prolyl cis-trans isomerase FKBP4	Fkbp4	5	9	0.0962466	0.252568	-0.0439443
Q547C4	Scd1 protein	Scd1	3	11	0.0955436	0.148569	0.00297105
D3Z2H9	Tropomyosin 3, related sequence 7	Tpm3-rs7	8	25.8	0.0931252	0.323814	0.252905
Q922Q8	Leucine-rich repeat-containing protein 59 [Cleaved into: Leucine-rich repeat-containing protein 59, N-terminally processed]	Lrrc59	5	16.3	0.0926615	0.258365	0.196233
Q9D1A2	Cytosolic non-specific dipeptidase	Cndp2 Cn2	3	6.5	0.091777	0.135145	0.116934
Q91V76	Ester hydrolase C11orf54 homolog	0	6	18.1	0.0917643	0.290164	0.344772
Q99J99	3-mercaptopyruvate sulfurtransferase	Mpst	3	13.1	0.0889798	0.182714	0.250092
Q80UM7	Mannosyl-oligosaccharide glucosidase	Mogs Gcs1	3	3.4	0.0885853	0.195124	0.258739
Q6XVG2	Cytochrome P450 2C54	Cyp2c54	3	6.7	0.0885419	-0.0787213	0.154488
Q4LDG0	Bile acyl-CoA synthetase	Slc27a5 Acsb Acsvl6 Fatp5 Vlacsr	10	14.9	0.087905	0.0888774	0.14952
E9PZW0	Desmoplakin	Dsp	4	1.4	0.0878683	0.174503	0.3977
Q9Z1Q9	Valine--tRNA ligase	Vars Bat6 G7a Vars2	6	6.3	0.0876064	0.290362	0.121981
F8WIT2	Annexin	Anxa6	20	26.5	0.0875557	0.416536	0.541658
Q64374	Regucalcin	Rgn	13	41.5	0.0861355	-0.0190759	-0.00064802
A0A140T8T3	Deleted.	0	6	35.7	0.0859549	0.220267	0.360689
Q9D0R2	Threonine--tRNA ligase 1, cytoplasmic	Tars1 Tars	10	14.5	0.0847863	0.116862	0.102924
P29341	Polyadenylate-binding protein 1	Pabpc1 Pabp1	12	18.2	0.0839914	0.0919058	0.055088
Q9R0P5	Destrin	Dstn Dsn Sid23	7	34.5	0.0838143	0.154773	0.125898
Q3UBT1	Y box protein 1	Ybx1 1700102N10Rik dbpB EF1A MSY1 mYB-1a YB-1	2	11.2	0.0835157	0.493998	0.292646
Q3UJ34	Uncharacterized protein	Ass1	20	33	0.0833607	0.0633064	0.142151
Q9DCM2	Glutathione S-transferase kappa 1	Gstk1	7	37.2	0.0831989	0.255963	0.355976
Q9D8N0	Elongation factor 1-gamma	Eef1g	15	27.5	0.0828501	0.125329	0.104496
Q9DCG6	Phenazine biosynthesis-like domain-containing protein 1	Pbld1 Mawbp2 Pbld	6	26.7	0.0824673	-0.104332	0.0610582
P61922	4-aminobutyrate aminotransferase, mitochondrial	Abat Gabat	10	19	0.0818941	0.103481	0.170885
Q8CIM7	Cytochrome P450 2D26	Cyp2d26 Cyp2d-26	6	14.4	0.080547	0.095332	0.167255
P48758	Carbonyl reductase [NADPH] 1	Cbr1 Cbr	9	35	0.0801207	0.195799	0.225875
Q71LX8	Heat shock protein 84b	Hsp90ab1 Hsp84b Hspcb	19	25.6	0.0799298	0.103346	0.0471939
P62869	Elongin-B	Elob Tceb2	4	31.4	0.0790182	0.0996852	0.252552
P06745	Glucose-6-phosphate isomerase	Gpi Gpi1	10	14.9	0.0781525	0.347769	0.277344
Q60864	Stress-induced-phosphoprotein 1	Stip1	10	16.8	0.0771454	0.195367	0.191249
D6RHN4	Peroxisomal trans-2-enoyl-CoA reductase	Pecr	3	47.8	0.0756064	0.70643	0.877009
F6V6T4	Transmembrane emp24 domain-containing protein 2	Tmed2	4	23.9	0.0748691	0.115727	0.0414932
A2AMW0	F-actin-capping protein subunit beta	Capzb	5	18.5	0.0745866	0.101473	0.0594404
P61620	Protein transport protein Sec61 subunit alpha isoform 1	Sec61a1 Sec61a	5	9.9	0.074355	0.177105	0.122163
Q8VDJ3	Vigilin	Hdlbp	17	12.7	0.0741593	0.211441	0.121201
Q61838	Pregnancy zone protein	Pzp A2m	13	8	0.0741339	0.014378	0.134149
A2ABY3	Ethanolamine-phosphate cytidylyltransferase	Pcyt2	6	14	0.0740291	0.0456743	0.0955703
P05201	Aspartate aminotransferase, cytoplasmic	Got1	8	21.3	0.0735293	0.326777	0.383309
Q91XD4	Formimidoyltransferase-cyclodeaminase	Ftcd	9	15.9	0.073249	0.434761	0.493989
Q62186	Translocon-associated protein subunit delta	Ssr4	2	13.4	0.0726855	0.1259	0.136365
Q64458	Cytochrome P450 2C29	Cyp2c29	11	21	0.0712708	0.289467	0.389071
Q8VCH0	3-ketoacyl-CoA thiolase B, peroxisomal	Acaa1b Acaa1	9	33.5	0.0706966	0.0599958	0.307437
Q9D110	5-formyltetrahydrofolate cyclo-ligase	Mthfs	2	9.4	0.0706363	-0.104587	0.0778482
A3KMP2	Tetratricopeptide repeat protein 38	Ttc38	2	4.9	0.0691743	0.116361	0.178392
Q9QXG4	Acetyl-coenzyme A synthetase, cytoplasmic	Acss2 Acas2 Acecs1	4	5.6	0.0690493	-0.0581364	0.0382885
Q9DCY1	Peptidyl-prolyl cis-trans isomerase	Ppib CyP-20b	9	38	0.0688034	0.138463	0.118409
Q9D0F9	Phosphoglucomutase-1	Pgm1 Pgm2	22	42.2	0.0684295	0.233237	0.311831
Q9JMD3	START domain-containing protein 10	Stard10 Pctpl Sdccag28 Sdccagg28	4	16.8	0.0681473	0.124392	0.109988
Q6RI64	Proteasome subunit beta	Psmb1	3	12.5	0.0680492	0.0858827	-0.0127736
Q91VI7	Ribonuclease inhibitor	Rnh1 Rnh	7	19.1	0.0679561	0.500661	0.53334
P26039	Talin-1	Tln1 Tln	2	0.7	0.0678975	0.141235	0.296658
E9PWK1	Epoxide hydrolase	Ephx1	16	32	0.0674442	0.163778	0.184359
Q3UL22	Uncharacterized protein	Cct8	14	24.8	0.0671643	0.147477	0.197477
Q91W43	Glycine dehydrogenase	Gldc	7	5.7	0.0670214	0.166496	0.122563
Q14AQ1	Proteasome	Psmc6	3	7.5	0.0663162	0.132419	0.1883
Q8VCC2	Liver carboxylesterase 1	Ces1 Ces1g	4	6.9	0.0661559	-0.0123788	0.115919
Q3KQQ2	Major urinary protein 25	Mup3 Mup25 Mup6 CT990635.2-001	2	10.9	0.0661224	0.346993	0.401939
Q5FW97	Enolase 1, alpha non-neuron	EG433182 Eno1	15	36.2	0.0649276	0.151647	0.219377
Q9R1P0	Proteasome subunit alpha type-4	Psma4	6	18.4	0.0648817	0.0872679	0.00866111
Q5SW88	RAB1A, member RAS oncogene family	Rab1a	7	30.2	0.0641663	0.0352156	-0.0742073
Q5FWB7	Fructose-bisphosphate aldolase	Aldoa	6	15.9	0.0638379	0.190873	0.078141
Q9Z2I0	Mitochondrial proton/calcium exchanger protein	Letm1	6	8.1	0.0629996	0.295421	0.213169
A0A0R4J083	Long-chain-specific acyl-CoA dehydrogenase, mitochondrial	Acadl	11	26.5	0.0619089	0.0694442	0.0944629
I7HLV2	60S ribosomal protein L10	Rpl10 RP23-436K3.4-003	5	25.4	0.0618701	0.12879	0.139313
Q3UNI8	D-dopachrome tautomerase	Ddt	5	47.5	0.0611724	0.115502	0.303393
P55096	ATP-binding cassette sub-family D member 3	Abcd3 Pmp70 Pxmp1	13	16.4	0.0608137	0.0579804	0.0740346
P53395	Lipoamide acyltransferase component of branched-chain alpha-keto acid dehydrogenase complex, mitochondrial	Dbt	6	10.4	0.0599263	0.140696	0.0886885
Q9DCD0	6-phosphogluconate dehydrogenase, decarboxylating	Pgd	2	3.5	0.0598098	0.258864	0.239927
Q9JHU4	Cytoplasmic dynein 1 heavy chain 1	Dync1h1	6	1.3	0.0597206	0.160427	0.022046
Q9CZU6	Citrate synthase, mitochondrial	Cs	13	27.8	0.0592995	0.231164	0.299002
P35505	Fumarylacetoacetase	Fah	7	17.9	0.0579068	-0.0288809	-0.10554
D3YY53	Deaminated glutathione amidase	Nit1	2	6.7	0.0574939	0.0637682	0.100852
Q9QXY6	EH domain-containing protein 3	Ehd3	2	4.1	0.0574654	0.0761784	-0.0125016
Q9Z2I9	Succinate--CoA ligase [ADP-forming] subunit beta, mitochondrial	Sucla2	14	30	0.0564997	0.143634	0.13445
Q6ZWX6	Eukaryotic translation initiation factor 2 subunit 1	Eif2s1 Eif2a	8	22.2	0.0564304	0.095699	0.157829
P60766	Cell division control protein 42 homolog	Cdc42	2	9.9	0.0562845	0.124536	0.0440627
Q6GT24	Peroxiredoxin-6	Prdx6	12	55.8	0.0560544	0.0490329	0.0948313
O35488	Very long-chain acyl-CoA synthetase	Slc27a2 Acsvl1 Facvl1 Fatp2 Vlacs Vlcs	14	22.9	0.054294	0.118453	0.105915
Q6ZWN5	40S ribosomal protein S9	Rps9	10	43.3	0.0540882	0.109741	-0.094635
Q61035	Histidine--tRNA ligase, cytoplasmic	Hars	4	7.5	0.0538648	0.426805	0.242727
Q91Y97	Fructose-bisphosphate aldolase B	Aldob Aldo2	21	45.6	0.0536901	0.378535	0.41768
O70503	Very-long-chain 3-oxoacyl-CoA reductase	Hsd17b12 Kik1	4	10.6	0.0535402	0.440382	0.398608
Q8CHT0	Delta-1-pyrroline-5-carboxylate dehydrogenase, mitochondrial	Aldh4a1	16	26.2	0.0531118	0.110746	0.129553
Q00897	Alpha-1-antitrypsin 1-4	Serpina1d Dom4 Spi1-4	2	4.8	0.0529998	0.337665	0.426252
Q91V55	40S ribosomal protein S5	Rps5	3	12.7	0.0524568	0.28933	0.425653
P24270	Catalase	Cat Cas-1 Cas1	25	51.2	0.0522935	0.0688056	0.110476
P63101	14-3-3 protein zeta/delta	Ywhaz	4	21.2	0.0518776	0.228092	0.37524
Q6GQT9	Nodal modulator 1	Nomo1	5	4	0.0516968	0.129305	0.159426
P11087	Collagen alpha-1	Col1a1 Cola1	3	1.9	0.0516485	0.0223549	0.45649
Q5SX46	Mitochondrial 2-oxoglutarate/malate carrier protein	Slc25a11	3	17.1	0.0515157	0.761956	0.627004
Q9CQN1	Heat shock protein 75 kDa, mitochondrial	Trap1	12	16.9	0.0512209	0.113199	0.0300378
Q8CGK3	Lon protease homolog, mitochondrial	Lonp1	11	11.6	0.0509844	0.0221793	0.000668734
G3UXX3	Sepiapterin reductase	Spr	3	12.3	0.050421	0.421304	0.535968
Q99L04	Dehydrogenase/reductase SDR family member 1	Dhrs1 D14ertd484e	7	25.2	0.0493929	0.228346	0.205589
Q5SX50	Profilin	Pfn1	3	27.9	0.0489157	0.145241	0.256494
Q9JM62	Receptor expression-enhancing protein 6	Reep6 Dp1l1 Tb2l1	2	11.4	0.0483225	0.465736	0.42741
Q8BP67	60S ribosomal protein L24	Rpl24	5	29.3	0.0480538	0.142195	-0.0895739
A0A0G2JDL9	Ras-related protein Rap-1A	Rap1a	3	24.6	0.0477446	0.00667223	0.108471
P24456	Cytochrome P450 2D10	Cyp2d10 Cyp2d-10	12	22.2	0.046479	0.186513	0.398446
Q9CZN7	Serine hydroxymethyltransferase, mitochondrial	Shmt2	10	18.1	0.0462537	0.105572	0.0662436
H3BJP2	S-formylglutathione hydrolase	Esd	3	13.8	0.0447068	-0.0592573	0.165244
F8WJK8	Hsc70-interacting protein	St13	4	12.7	0.0437559	0.117341	0.595135
Q546G4	Serum albumin	Alb alb Alb1	30	48.8	0.0430776	0.200301	0.291284
Q9D7J9	Enoyl-CoA hydratase domain-containing protein 3, mitochondrial	Echdc3	3	11	0.0430489	0.185956	0.269875
F6SVV1	0	0	4	17.7	0.0426203	0.125965	0.0546039
Q6TCG2	Membrane progesterone receptor epsilon	Paqr9	2	4.8	0.0414494	0.196815	0.137064
Q9CXN7	Phenazine biosynthesis-like domain-containing protein 2	Pbld2	13	46.9	0.0414365	-0.0367798	0.0304883
Q9WVL0	Maleylacetoacetate isomerase	Gstz1 Maai	6	25.5	0.0402941	0.4154	0.484297
Q923D2	Flavin reductase	Blvrb	6	28.2	0.0399528	0.336932	0.172001
Q00519	Xanthine dehydrogenase/oxidase [Includes: Xanthine dehydrogenase	Xdh	8	5.5	0.0397016	0.033367	0.0314471
E9Q5K4	Cytochrome P450, family 2, subfamily c, polypeptide 23	Cyp2c23 Cyp2c44	4	8.1	0.0390813	0.626687	0.49741
Q8VI47	Canalicular multispecific organic anion transporter 1	Abcc2	4	2.3	0.0386132	0.156521	0.0728926
Q58EA6	40S ribosomal protein S25	Rps25	2	15.2	0.0385607	0.170413	0.251705
Q9WV55	Vesicle-associated membrane protein-associated protein A	Vapa Vap33	5	20.9	0.0368092	0.0960563	0.15719
P24549	Retinal dehydrogenase 1	Aldh1a1	16	32.3	0.0357056	0.0463325	-0.100164
Q4FJX9	Superoxide dismutase	Sod2	6	23.4	0.035499	0.276197	0.306445
Q7TNG8	Probable D-lactate dehydrogenase, mitochondrial	Ldhd	5	13.2	0.0350028	0.27634	0.330606
P63330	Serine/threonine-protein phosphatase 2A catalytic subunit alpha isoform	Ppp2ca	2	5.2	0.0349982	0.0313395	0.118178
Q60692	Proteasome subunit beta type-6	Psmb6	3	13	0.0343749	-0.0104139	0.00707891
Q3TJI8	Corticosteroid 11-beta-dehydrogenase isozyme 1	Hsd11b1	9	25.2	0.0343446	0.328263	0.576445
P97872	Dimethylaniline monooxygenase [N-oxide-forming] 5	Fmo5	20	34.3	0.0340786	-0.173869	0.178538
Q58E64	Elongation factor 1-alpha	Eef1a1	14	25.8	0.0335233	0.0761449	-0.00502092
D3YXX5	NADH dehydrogenase [ubiquinone] flavoprotein 1, mitochondrial	Ndufv1	3	30.4	0.0334186	0.223094	-0.0779819
F7B1B6	Atypical kinase COQ8A, mitochondrial	Coq8a Adck3	4	10.2	0.0332775	-0.00310953	0.0922697
B1AXW5	Peroxiredoxin-1	Prdx1	9	51.2	0.0326853	0.0274235	-0.00446957
Q5YLW3	Ribosomal protein S3	Rps3	10	39.5	0.0325865	0.0123511	0.0617611
Q3UCD9	Peptidase A1 domain-containing protein	Ctsd	7	20	0.0318603	0.145385	0.216245
A8Y5N4	17-beta-hydroxysteroid dehydrogenase 13	Hsd17b13	3	13.6	0.0311452	0.0806833	0.240474
Q9DBG3	AP-2 complex subunit beta	Ap2b1 Clapb1	7	7.3	0.0304867	0.185623	0.18347
Q00898	Alpha-1-antitrypsin 1-5	Serpina1e Dom5 Spi1-5	6	11.4	0.0304825	0.228342	0.489715
O54734	Dolichyl-diphosphooligosaccharide--protein glycosyltransferase 48 kDa subunit	Ddost	9	20.2	0.0304556	0.0728359	0.0387627
Q99K67	Alpha-aminoadipic semialdehyde synthase, mitochondrial	Aass Lorsdh	13	15	0.0304134	0.117018	0.0511066
Q3TCD4	Enoyl-CoA delta isomerase 2, mitochondrial	Eci2 Peci	5	13.5	0.0301592	0.212329	0.324195
Q3TS38	UDP-glucose 6-dehydrogenase	Ugdh	7	17.4	0.0300145	0.109172	0.0550573
Q8QZT1	Acetyl-CoA acetyltransferase, mitochondrial	Acat1	14	35.8	0.0297379	0.0474437	0.124515
D3YV69	Ras-related protein Rab-6A	Rab6a	3	16.6	0.029734	-0.00746051	0.0995996
B1AQR8	Galectin	Lgals9	4	13.4	0.0291091	-0.00402364	0.109519
Q91X52	L-xylulose reductase	Dcxr	6	25.4	0.0290084	0.381424	0.463012
Q99MR8	Methylcrotonoyl-CoA carboxylase subunit alpha, mitochondrial	Mccc1	6	10.6	0.0288219	-0.0421994	-0.0435459
Q4FJQ0	Rab7	Rab7	4	23.2	0.0282492	0.00491724	0.0445589
Q9DCP2	Sodium-coupled neutral amino acid transporter 3	Slc38a3 Sn1 Snat3	2	3.6	0.0282437	0.30125	0.210187
Q99KQ4	Nicotinamide phosphoribosyltransferase	Nampt Pbef1	4	8.4	0.0281164	0.181261	0.193654
Q6ZWV7	60S ribosomal protein L35	Rpl35	2	14.6	0.028075	0.186237	0.0233999
Q5M9M5	Ribosomal protein L23a	Rpl23a	6	30.1	0.027823	0.143874	0.0604614
Q02013	Aquaporin-1	Aqp1	3	9.7	0.0275003	0.192186	0.347293
P08228	Superoxide dismutase [Cu-Zn]	Sod1	9	55.2	0.0273501	0.043267	-0.0211125
Q5SVW9	Transmembrane emp24 domain-containing protein 4	Tmed4	2	10.6	0.0261603	1.59169	0.147651
P97807	Fumarate hydratase, mitochondrial	Fh Fh1	10	17.9	0.0256092	0.387336	0.420731
Q9DCN2	NADH-cytochrome b5 reductase 3	Cyb5r3 Dia1	9	26.6	0.0249326	0.0709412	0.10306
P35492	Histidine ammonia-lyase	Hal Hsd Huth	11	15.4	0.02438	-0.0727476	0.0991712
Q9CZX8	40S ribosomal protein S19	Rps19	7	42.8	0.0241885	0.278773	0.272381
Q53YP5	Intestinal fatty acid binding protein 2	Fabp2	3	26.5	0.0239266	-0.098692	-0.0421735
P56379	ATP synthase subunit ATP5MPL, mitochondrial	Atp5mpl Mp68	2	29.3	0.0236453	0.0124672	0.283156
Q3UEE2	Glutathione synthetase	Gss	5	9.6	0.0235119	0.104413	0.156165
P47963	60S ribosomal protein L13	Rpl13	9	37	0.0234032	0.108208	0.0491995
Q497N1	40S ribosomal protein S26	Rps26	2	13.9	0.0230234	0.130072	0.10013
P62849	40S ribosomal protein S24	Rps24	3	18.8	0.0219011	0.174857	-0.0795555
A2AQY8	Kynurenine--oxoglutarate transaminase 1	Kyat1	4	11.5	0.0209374	-0.0712172	0.00369233
E9PZB3	Deleted.	0	4	21.8	0.0206192	0.0160779	0.0364701
Q9CQM8	60S ribosomal protein L21	Rpl21	4	13.8	0.0204971	0.0749324	0.111559
Q9CPY7	Cytosol aminopeptidase	Lap3 Lapep	15	30.6	0.0200617	0.0451828	0.120669
Q6P5E4	UDP-glucose:glycoprotein glucosyltransferase 1	Uggt1 Gt Ugcgl1 Uggt Ugt1 Ugtr	2	1.5	0.0198749	0.564216	0.251014
Q80Y52	Heat shock protein 90, alpha	Hsp90aa1	11	15.8	0.018957	0.0258566	0.0177861
D3Z2H7	Catenin delta-1	Ctnnd1	2	3.6	0.0184454	0.144157	0.286139
A0A087WRJ2	Protein ABHD14B	Abhd14b	7	49	0.0184	0.253038	0.307905
Q5SVY2	Peptidyl-prolyl cis-trans isomerase	Ppia	8	40.9	0.018247	0.224055	0.278827
Q3ULD5	Methylcrotonoyl-CoA carboxylase beta chain, mitochondrial	Mccc2	6	13.5	0.0158776	-0.0355837	0.00185524
Q9WUZ9	Ectonucleoside triphosphate diphosphohydrolase 5	Entpd5 Cd39l4	5	10.3	0.0153247	0.395244	0.432025
P21614	Vitamin D-binding protein	Gc	4	8.2	0.0143763	0.233913	0.523574
Q91YQ5	Dolichyl-diphosphooligosaccharide--protein glycosyltransferase subunit 1	Rpn1	15	21.9	0.0142818	0.100188	0.0464939
Q8VCU1	Carboxylesterase 3B	Ces3b Gm4738	3	6.1	0.014104	0.101023	0.0766451
Q4KL81	Actin, gamma, cytoplasmic 1	Actg1	15	39.7	0.0136004	0.145438	0.106473
B1AZS9	Peroxiredoxin-4	Prdx4	3	12.2	0.0135938	-0.0127338	0.0886233
Q91Z53	Glyoxylate reductase/hydroxypyruvate reductase	Grhpr Glxr	7	17.7	0.0133221	0.304317	0.40392
Q9D6Y7	Mitochondrial peptide methionine sulfoxide reductase	Msra	7	36.5	0.0132781	0.0372649	-0.0318749
P14206	40S ribosomal protein SA	Rpsa Lamr1 P40-8	4	16.3	0.0125448	0.493838	0.527444
P16332	Methylmalonyl-CoA mutase, mitochondrial	Mmut Mut	8	11.4	0.0113054	0.00029642	0.0372901
Q545R0	Catenin	Ctnna1	4	5.5	0.0112536	0.301558	0.463916
Q3UQ44	Ras GTPase-activating-like protein IQGAP2	Iqgap2	20	12.6	0.0102189	0.0394633	-0.0209145
Q9R257	Heme-binding protein 1	Hebp1 Hbp	3	22.1	0.00969438	0.0673754	0.0760261
Q8JZR0	Long-chain-fatty-acid--CoA ligase 5	Acsl5 Facl5	9	12.2	0.00905315	0.00809727	0.0623129
Q60931	Voltage-dependent anion-selective channel protein 3	Vdac3	3	9.5	0.0088098	0.221701	0.203935
Q545X8	40S ribosomal protein S4	Rps4x	13	43	0.0087268	0.0654494	0.00465331
Q8K4Z3	NAD(P)H-hydrate epimerase	Naxe Aibp Apoa1bp	2	9.2	0.00834908	0.115425	0.137709
E9PYH3	Ethanolamine-phosphate phospho-lyase	Etnppl Agxt2l1	2	4.5	0.00804451	0.274043	0.217305
P05202	Aspartate aminotransferase, mitochondrial	Got2 Got-2	19	38.6	0.00754459	0.125802	0.103722
Q8BFR5	Elongation factor Tu, mitochondrial	Tufm	15	31.6	0.00739524	0.0704545	0.101192
Q8VCN5	Cystathionine gamma-lyase	Cth	11	29.9	0.00732166	-0.0108257	0.0952311
Q5M9N8	Ribosomal protein L7	Rpl7	8	30	0.00699099	0.186229	0.0590177
P50396	Rab GDP dissociation inhibitor alpha	Gdi1 Rabgdia	3	10.1	0.0065347	0.0148561	0.0463705
Q58ET1	Ribosomal protein L7A	Rpl7a	9	33.8	0.00640123	0.137945	0.115875
Q99LC3	NADH dehydrogenase [ubiquinone] 1 alpha subcomplex subunit 10, mitochondrial	Ndufa10	4	10.7	0.00569368	0.0432749	0.0920016
Q9D2G2	Dihydrolipoyllysine-residue succinyltransferase component of 2-oxoglutarate dehydrogenase complex, mitochondrial	Dlst	7	14.3	0.00538228	0.0870302	0.104918
Q8VC30	Triokinase/FMN cyclase	Tkfc Dak	12	25.4	0.00336797	0.451307	0.469947
O09131	Glutathione S-transferase omega-1	Gsto1 Gstx Gtsttl	9	30	0.00281321	0.129943	0.20398
Q8BH95	Enoyl-CoA hydratase, mitochondrial	Echs1	9	33.4	0.00222763	0.357698	0.333615
P18760	Cofilin-1	Cfl1	4	25.3	0.00211616	0.0811478	-0.0323914
Q9CQA3	Succinate dehydrogenase [ubiquinone] iron-sulfur subunit, mitochondrial	Sdhb	9	27.3	0.00205432	0.349053	0.54163
P00186	Cytochrome P450 1A2	Cyp1a2 Cyp1a-2	8	17.3	0.00199069	0.273024	0.297781
B2M1R6	Heterogeneous nuclear ribonucleoprotein K	Hnrnpk Hnrpk	7	15.9	0.00169359	0.251103	0.335062
Q91X44	Glucokinase regulatory protein	Gckr	3	4.8	0.00164907	-0.050693	0.0424698
Q64433	10 kDa heat shock protein, mitochondrial	Hspe1	7	62.7	0.00151881	0.180566	0.0959069
Q8VEM8	Phosphate carrier protein, mitochondrial	Slc25a3	8	19.6	0.00140401	0.092197	0.0923434
Q58EW0	Rpl18 protein	Rpl18	6	33.5	0.000740857	0.0926771	-0.0370295
P10605	Cathepsin B	Ctsb	3	6.5	0.000613598	0.167701	0.278225
Q5BLK1	40S ribosomal protein S6	Rps6	7	26.1	0.00043724	0.0464947	0.156911
O88569	Heterogeneous nuclear ribonucleoproteins A2/B1	Hnrnpa2b1	9	24.9	0.00027335	-0.0898569	-0.0476156
P08249	Malate dehydrogenase, mitochondrial	Mdh2 Mor1	11	36.1	-0.000268234	0.438818	0.478398
Q9CPR4	60S ribosomal protein L17	Rpl17	3	17.9	-0.000848537	0.148314	0.0248695
P59999	Actin-related protein 2/3 complex subunit 4	Arpc4	4	22	-0.00203788	-0.0909719	-0.0304434
Q3ULT2	Non-muscle alpha-actinin 4	Actn4	22	28.5	-0.0022068	0.0375454	0.0724792
Q91WK2	Eukaryotic translation initiation factor 3 subunit H	Eif3h	3	8.5	-0.0035587	0.0631667	-0.122078
P61458	Pterin-4-alpha-carbinolamine dehydratase	Pcbd1 Dcoh Pcbd	2	16.3	-0.0037288	0.0781709	0.260909
Q8JZZ0	UDP-glucuronosyltransferase 3A2	Ugt3a2	5	8.6	-0.00445267	0.123489	0.107595
Q9D1R9	60S ribosomal protein L34	Rpl34	6	41.9	-0.00520326	0.0920656	0.0637714
Q9CQI6	Coactosin-like protein	Cotl1 Clp	2	11.3	-0.0052417	0.0333537	0.0500552
P49429	4-hydroxyphenylpyruvate dioxygenase	Hpd	13	35.4	-0.00525428	-0.0915647	-0.0541563
Q5SW19	Clustered mitochondria protein homolog	Cluh Kiaa0664	6	5	-0.00529146	-0.114994	0.246102
Q91X91	Nicotinate-nucleotide pyrophosphorylase [carboxylating]	Qprt	7	25.4	-0.00534301	0.233806	0.218187
Q5EBQ2	Phosphatidylethanolamine binding protein 1	Pebp1 Pbp Pbp1	2	11.2	-0.00575208	0.0364014	0.173095
D3Z106	Acyl-coenzyme A synthetase ACSM1, mitochondrial	Acsm1	8	15.4	-0.00581988	0.00992048	-0.0315324
Q9WTP7	GTP:AMP phosphotransferase AK3, mitochondrial	Ak3 Ak3l Ak3l1 Akl3l	10	45.8	-0.00587553	0.215522	0.326459
Q545P3	Ferredoxin 1	Fdx1	2	9	-0.00637993	0.00146829	0.174673
P00493	Hypoxanthine-guanine phosphoribosyltransferase	Hprt1 Hprt	2	7.8	-0.00644402	-0.0357394	0.136994
Q8BGA8	Acyl-coenzyme A synthetase ACSM5, mitochondrial	Acsm5	3	4.7	-0.00656342	-0.119302	-0.0602747
Q9JIL4	Na(+)/H(+) exchange regulatory cofactor NHE-RF3	Pdzk1 Cap70 Nherf3	6	11.8	-0.00659691	-0.0199302	0.0381419
Q8QZS1	3-hydroxyisobutyryl-CoA hydrolase, mitochondrial	Hibch	6	13.8	-0.00723352	0.0293752	0.0713311
E9Q1S3	Protein transport protein SEC23	Sec23a	4	5.4	-0.00725188	0.24964	-0.0199232
P99026	Proteasome subunit beta type-4	Psmb4	3	12.9	-0.00725637	0.0439739	-0.0276412
Q9WVM8	Kynurenine/alpha-aminoadipate aminotransferase, mitochondrial	Aadat Kat2	8	15.8	-0.00726831	0.296413	0.123517
Q9CPU0	Lactoylglutathione lyase	Glo1	5	16.8	-0.0076321	-0.0104541	0.261626
P80317	T-complex protein 1 subunit zeta	Cct6a Cct6 Cctz Cctz1	7	10.9	-0.00768824	0.0641137	0.120288
Q05920	Pyruvate carboxylase, mitochondrial	Pc	29	26.7	-0.00771593	-0.0796715	-0.00775601
Q6P5I3	S-(hydroxymethyl)glutathione dehydrogenase	Adh5	11	26.7	-0.00778323	-0.0958147	-0.0607386
G3UYD5	Bifunctional UDP-N-acetylglucosamine 2-epimerase/N-acetylmannosamine kinase	Gne	3	6.7	-0.00956138	-0.0240803	0.14606
P19096	Fatty acid synthase	Fasn	49	22	-0.00957524	-0.0459818	-0.0754355
Q8BP47	Asparagine--tRNA ligase, cytoplasmic	NARS1	3	7	-0.010246	-0.0482165	-0.705463
F8WJ41	40S ribosomal protein S15a	Rps15a	5	37	-0.0102683	0.129995	0.172226
Q9Z204	Heterogeneous nuclear ribonucleoproteins C1/C2	Hnrnpc Hnrpc	2	5.8	-0.0104008	0.101803	0.118211
Q9D823	60S ribosomal protein L37	Rpl37	2	14.4	-0.0113529	0.681727	0.0929359
Q8JZN5	Complex I assembly factor ACAD9, mitochondrial	Acad9	3	4.3	-0.0116422	-0.0442871	0.116035
Q8K2C9	Very-long-chain	Hacd3	2	4.1	-0.0116761	0.080245	0.0230724
Q8K169	UDP-glucuronosyltransferase	Ugt2b5	8	14.2	-0.0117793	0.288544	0.314718
Q9Z2U0	Proteasome subunit alpha type-7	Psma7	6	25.8	-0.0125315	-0.0580636	0.0381788
P27659	60S ribosomal protein L3	Rpl3	6	12.4	-0.0129348	0.0877914	-0.0555954
P80316	T-complex protein 1 subunit epsilon	Cct5	7	11.8	-0.0136942	0.00731016	0.0193357
Q99J08	SEC14-like protein 2	Sec14l2	6	14.1	-0.0137174	0.0370288	0.125381
Q9WV68	Peroxisomal 2,4-dienoyl-CoA reductase	Decr2 Pdcr	4	16.1	-0.013843	0.071226	0.101195
Q58EU6	Ribosomal protein L5	Rpl5	7	23.2	-0.0143267	0.0956114	0.0596695
P26043	Radixin	Rdx	18	24.9	-0.0143839	0.00414926	0.0229776
Q07417	Short-chain specific acyl-CoA dehydrogenase, mitochondrial	Acads	10	25.7	-0.0149626	-0.0501698	-0.210718
Q922D8	C-1-tetrahydrofolate synthase, cytoplasmic	Mthfd1	23	24.9	-0.0149668	-0.0163496	0.00865509
P43274	Histone H1.4	H1-4	14	41.6	-0.0152572	-0.0248794	0.0229558
O08601	Microsomal triglyceride transfer protein large subunit	Mttp	17	18.9	-0.0153634	-0.0156073	-0.0537519
P16627	Heat shock 70 kDa protein 1-like	Hspa1l Hsc70t	3	6.1	-0.0154009	-0.0958699	0.0390252
Q01853	Transitional endoplasmic reticulum ATPase	Vcp	20	26.2	-0.0159161	-0.0237887	0.0334564
P11714	Cytochrome P450 2D9	Cyp2d9 Cyp2d-9	4	9.5	-0.015929	0.188306	0.259799
Q8BH00	2-aminomuconic semialdehyde dehydrogenase	Aldh8a1 Raldh4	11	19.9	-0.0159415	-0.0146132	0.134715
P26443	Glutamate dehydrogenase 1, mitochondrial	Glud1	24	44.8	-0.0159715	0.0497439	-0.0349598
P23589	Carbonic anhydrase 5A, mitochondrial	Ca5a	2	7	-0.0160794	-0.0856809	-0.00396927
Q9D1Q6	Endoplasmic reticulum resident protein 44	Erp44 Kiaa0573 Txndc4	6	16.5	-0.0164724	0.293078	0.247321
Q9QXF8	Glycine N-methyltransferase	Gnmt	9	36.2	-0.0165194	-0.111239	-0.199532
O88844	Isocitrate dehydrogenase [NADP] cytoplasmic	Idh1	21	48.1	-0.0166766	0.0245493	0.0449449
Q9DBM2	Peroxisomal bifunctional enzyme	Ehhadh	14	21.9	-0.0167065	-0.028262	0.108978
Q9WTP6	Adenylate kinase 2, mitochondrial	Ak2	6	26.8	-0.0173957	0.0385506	0.0604873
O35423	Serine--pyruvate aminotransferase, mitochondrial	Agxt	3	6.8	-0.0175112	-0.292945	-0.0320307
Q9DBA8	Probable imidazolonepropionase	Amdhd1	7	16.4	-0.01783	-0.0659579	0.0476885
Q9CZM2	60S ribosomal protein L15	Rpl15	4	19.1	-0.0182469	0.0182347	0.0881994
Q9QZD8	Mitochondrial dicarboxylate carrier	Slc25a10 Dic	7	25.8	-0.0194609	-0.127246	0.118593
P42125	Enoyl-CoA delta isomerase 1, mitochondrial	Eci1	8	27.3	-0.0197237	-0.00353079	-0.0183018
Z4YJV4	2-oxoglutarate dehydrogenase, mitochondrial	Ogdh	9	8.5	-0.0199754	0.0391397	0.0197026
Q5M9J8	Ribosomal protein L28	Rpl28	6	32.8	-0.0208241	0.127345	0.114142
F6UFB9	ADP-ribosylation factor 4	Arf4	2	41.7	-0.0209704	0.0923809	-0.1038
Q3UKA4	Uncharacterized protein	Adh1	12	30.1	-0.0220343	-0.155354	-0.0248821
A2AKN8	Major urinary protein 5	Mup8 Mup5 OTTMUSG00000008509	12	58.9	-0.0231003	0.793041	0.432261
P63038	60 kDa heat shock protein, mitochondrial	Hspd1 Hsp60	17	32.6	-0.0234276	0.541197	0.4804
Q3U3J1	2-oxoisovalerate dehydrogenase subunit alpha	Bckdha	5	11.4	-0.0236614	0.0393546	0.0457941
D3YXG6	Arp2/3 complex 34 kDa subunit	Arpc2	6	19.7	-0.0237907	-0.0518338	-0.0240349
Q6ZWQ9	Myosin, light chain 12A, regulatory, non-sarcomeric	Myl12a	2	11.6	-0.0238494	-0.330246	0.00118022
F6QL70	0	0	4	21.4	-0.0247605	0.218159	0.0481566
Q68FD5	Clathrin heavy chain 1	Cltc	22	13.5	-0.0249039	0.00406933	-0.00035961
D3Z1T4	Guanine nucleotide-binding protein G	Gnb2	2	9	-0.0260023	-0.00913532	0.0287743
Q9WVD5	Mitochondrial ornithine transporter 1	Slc25a15 Ornt1	8	22.6	-0.0260658	0.193801	0.165536
Q62095	ATP-dependent RNA helicase DDX3Y	Ddx3y D1Pas1-rs1 Dead2	2	2.6	-0.0267976	0.0636013	0.111484
F6R307	Methylglutaconyl-CoA hydratase, mitochondrial	Auh	3	12.8	-0.0271176	0.0632789	0.100372
Q9QY30	Bile salt export pump	Abcb11 Bsep Spgp	8	5.9	-0.0275692	0.15333	0.112264
P67778	Prohibitin	Phb	9	31.6	-0.0281725	0.0376452	0.109238
Q9Z2Z6	Mitochondrial carnitine/acylcarnitine carrier protein	Slc25a20 Cac Cact	8	27.2	-0.0285553	0.0378627	0.367734
Q64727	Vinculin	Vcl	8	6.8	-0.0293032	-0.0181505	0.0535981
Q61316	Heat shock 70 kDa protein 4	Hspa4 Apg2 Hsp110	14	18.4	-0.0294684	0.0679148	0.0600419
Q9Z0N1	Eukaryotic translation initiation factor 2 subunit 3, X-linked	Eif2s3x	4	10.4	-0.0294774	0.0264592	-0.043505
Q8BGT5	Alanine aminotransferase 2	Gpt2	9	16.3	-0.0310102	-0.0290524	0.0100634
P27661	Histone H2AX	H2afx	5	22.4	-0.0314003	-0.00136046	-0.0529924
P16858	Glyceraldehyde-3-phosphate dehydrogenase	Gapdh Gapd	12	41.4	-0.0314548	0.24381	0.269116
P40142	Transketolase	Tkt	17	29.4	-0.0325912	-0.0962714	-0.0459587
P38647	Stress-70 protein, mitochondrial	Hspa9	30	45.9	-0.0334798	0.00912482	0.014612
Q8CAQ8	MICOS complex subunit Mic60	Immt Mic60	18	22.7	-0.0337114	0.278158	0.228361
Q5M9K1	Transthyretin	Ttr	2	11.6	-0.0339293	-0.00606388	0.216943
P50544	Very long-chain specific acyl-CoA dehydrogenase, mitochondrial	Acadvl	20	32.9	-0.0339473	0.0784973	0.0165731
Q61171	Peroxiredoxin-2	Prdx2	6	30.3	-0.0340645	-0.0254287	0.0319284
Q64310	Surfeit locus protein 4	Surf4 Surf-4	2	6.7	-0.0341371	0.0326617	0.0457807
E9QN08	Elongation factor 1-delta	Eef1d	4	15.1	-0.0344002	0.130194	0.275771
Q5SVF7	Uncharacterized protein	Nipsnap1	3	8.5	-0.0345008	-0.078866	-0.145519
Q9DC70	NADH dehydrogenase [ubiquinone] iron-sulfur protein 7, mitochondrial	Ndufs7	4	17.4	-0.0359923	0.0551117	0.0127623
A2AC13	Ras-related C3 botulinum toxin substrate 3	Rac3	2	9.2	-0.0362492	-0.0331226	-0.000317476
Q8VC12	Urocanate hydratase	Uroc1	17	23.7	-0.0364652	0.0953371	-0.00219936
Q9DCY0	Glycine N-acyltransferase-like protein Keg1	Keg1	6	18	-0.0366588	0.135392	0.134943
Q9D1F9	Solute carrier family 37	Slc37a4	2	4.9	-0.0369748	-0.0114845	0.0924161
Q9CZW5	Mitochondrial import receptor subunit TOM70	Tomm70 D16Wsu109e Tomm70a	7	9.7	-0.0370564	0.185641	0.299091
G3UZ26	Serine hydroxymethyltransferase	Shmt1	6	12.1	-0.0373695	0.007018	0.122823
Q6ZWX1	Ribosomal protein L35A	Rpl35a	5	38.2	-0.0379323	0.0466438	-0.0465255
Q8K010	5-oxoprolinase	Oplah	6	5.4	-0.0381025	0.378493	0.0428863
Q542I9	AAA domain-containing protein	Psmc1	2	4.8	-0.0385812	-0.00301774	0.0744441
D3Z313	Chromobox protein homolog 3	Cbx3	2	22.7	-0.0397325	-0.14341	0.00757322
Q9DCW4	Electron transfer flavoprotein subunit beta	Etfb	12	47.5	-0.0397383	0.029921	-0.00716308
E9PYA3	Hydroxyacylglutathione hydrolase, mitochondrial	Hagh	6	25.7	-0.0418183	-0.095014	-0.228697
Q922B2	Aspartate--tRNA ligase, cytoplasmic	Dars	12	23.4	-0.0421677	0.038302	0.0217391
Q3UCH0	60S ribosomal protein L6	Rpl6	9	23.6	-0.0423638	0.0186927	-0.0309446
Q544B1	Aldedh domain-containing protein	Aldh2	21	47	-0.0426766	-0.0491044	-0.0719468
P10649	Glutathione S-transferase Mu 1	Gstm1	14	48.2	-0.0428969	-0.0963769	0.0927698
P43276	Histone H1.5	H1-5 H1f5 Hist1h1b	4	16.1	-0.0447642	0.0194841	0.0809363
Q58EU3	Ribosomal protein S2	Rps2	10	32.4	-0.0450104	0.00318869	0.0151304
P30115	Glutathione S-transferase A3	Gsta3 Gstyc	9	34.8	-0.0451284	-0.0031911	0.193601
Q5SW83	Actin-related protein 2	Actr2	3	9.6	-0.045561	0.0261739	0.0594835
Q3TF14	Adenosylhomocysteinase	Ahcy	21	42.1	-0.0457672	-0.126579	0.00193224
Q8BT60	Copine-3	Cpne3	2	3.2	-0.0469412	-0.0478523	-0.0530919
Q9WU78	Programmed cell death 6-interacting protein	Pdcd6ip Aip1 Alix	4	4.1	-0.0471139	0.386367	0.35752
Q91WN4	Kynurenine 3-monooxygenase	Kmo	7	14.4	-0.047276	0.0900199	0.116581
Q9WUU7	Cathepsin Z	Ctsz	2	5.6	-0.0476752	0.20719	0.16056
Z4YK42	NAD kinase 2, mitochondrial	Nadk2	4	12.7	-0.0477188	-0.0636123	0.0363524
Q8BVI4	Dihydropteridine reductase	Qdpr Dhpr	6	38.2	-0.047858	0.252195	0.175547
P49722	Proteasome subunit alpha type-2	Psma2	2	7.7	-0.0482919	0.0200572	-0.120017
Q5U5V2	Hydroxylysine kinase	Hykk	2	5.6	-0.0486803	0.204408	0.0117974
Q9WVJ3	Carboxypeptidase Q	Cpq Hls2 Pgcp	2	4.3	-0.0487579	0.32901	0.410536
Q61176	Arginase-1	Arg1	10	33.1	-0.0496457	0.409626	0.533553
Q03265	ATP synthase subunit alpha, mitochondrial	Atp5f1a	27	44.5	-0.0497503	0.00633141	0.0267187
Q9CQZ6	NADH dehydrogenase [ubiquinone] 1 beta subcomplex subunit 3	Ndufb3	2	17.3	-0.0497729	0.158039	0.276843
Q3TJY2	WD repeat domain 1	Wdr1	3	4.1	-0.0503291	0.0329746	-0.025743
Q78JT3	3-hydroxyanthranilate 3,4-dioxygenase	Haao	16	53.1	-0.0507477	-0.0938199	-0.0111363
O70251	Elongation factor 1-beta	Eef1b Eef1b2	5	22.7	-0.050845	0.205108	0.300854
P56593	Cytochrome P450 2A12	Cyp2a12	11	23.8	-0.0517045	0.212261	0.206439
Q8BWQ1	UDP-glucuronosyltransferase 2A3	Ugt2a3	6	9.9	-0.052356	0.106322	0.150241
Q3UEG6	Alanine--glyoxylate aminotransferase 2, mitochondrial	Agxt2	8	15.2	-0.0527722	0.034384	-0.253406
Q91X34	Bile acid-CoA:amino acid N-acyltransferase	Baat	4	9	-0.0535014	-0.0685732	0.0517866
Q3UC02	Uncharacterized protein	Rps11	7	37.3	-0.0535307	0.0272046	0.017192
Q9CR68	Cytochrome b-c1 complex subunit Rieske, mitochondrial	Uqcrfs1	8	21.2	-0.0535824	0.0175757	0.0246097
P00920	Carbonic anhydrase 2	Ca2	2	7.3	-0.0547295	-0.119233	-0.631248
P10922	Histone H1.0	H1-0	5	26.3	-0.0547958	-0.106361	-0.121004
Q3TWV4	AP-2 complex subunit mu	Ap2m1	3	5.5	-0.05495	-0.0477126	0.0413725
Q3U573	Uncharacterized protein	Stt3a	3	4	-0.0551744	0.0843571	0.00779831
Q8CIE6	Coatomer subunit alpha	Copa	6	5.1	-0.0553685	-0.594246	0.0236929
Q64442	Sorbitol dehydrogenase	Sord	13	37.5	-0.0555439	-0.111601	-0.105629
Q9EQ20	Methylmalonate-semialdehyde dehydrogenase [acylating], mitochondrial	Aldh6a1	17	34.6	-0.0556539	0.180678	0.106879
Q8K154	UDP-glucuronosyltransferase	Ugt2b34 AI788959	9	16.5	-0.0564185	0.0234232	0.0962917
Q91X75	Cyp2a4 protein	Cyp2a5	5	11.5	-0.0565	0.0665805	0.122477
Q5M9M0	Ribosomal protein L13A	Rpl13a	7	31	-0.0566615	-0.0232663	-0.027059
Q9QXX4	Calcium-binding mitochondrial carrier protein Aralar2	Slc25a13 Aralar2	17	23.1	-0.0571017	-0.00261367	0.114995
Q99N15	17beta-hydroxysteroid dehydrogenase type 10/short chain L-3-hydroxyacyl-CoA dehydrogenase	Hsd17b10 Hadh2 Hsd17b10/Schad	8	41.4	-0.0589606	0.473426	0.569021
Q61941	NAD	Nnt	18	16.8	-0.0597022	0.0248371	0.0593688
Q9DCV4	Regulator of microtubule dynamics protein 1	Rmdn1 Fam82b	2	5.9	-0.0597619	0.161721	0.223085
Q5F2A7	Uncharacterized protein	Eif4a1	11	22.4	-0.0601382	-0.0733425	-0.0678348
P15105	Glutamine synthetase	Glul	12	29	-0.0601644	0.0510795	0.0293665
Q9CQC7	NADH dehydrogenase [ubiquinone] 1 beta subcomplex subunit 4	Ndufb4	2	16.3	-0.0604456	0.0556678	0.0241211
Q8R4N0	Citramalyl-CoA lyase, mitochondrial	Clybl	10	28.7	-0.0605406	-0.0949985	-0.0941701
Q9DBG1	Sterol 26-hydroxylase, mitochondrial	Cyp27a1	9	19.1	-0.0606775	-0.0346482	0.0246501
Q9DB20	ATP synthase subunit O, mitochondrial	Atp5po Atp5o D12Wsu28e	8	44.1	-0.0606876	0.0639447	0.228702
Q9JLI0	Aldo-keto reductase a	Akr1c12 Akra	5	13.6	-0.0608682	-0.0689102	0.205321
Q9CQV8	14-3-3 protein beta/alpha	Ywhab	4	26	-0.0610195	0.251087	0.197729
Q8VIJ6	Splicing factor, proline- and glutamine-rich	Sfpq	6	6.6	-0.063263	-0.117702	0.0337218
Q9DC50	Peroxisomal carnitine O-octanoyltransferase	Crot Cot	7	8.8	-0.0643989	-0.0466047	0.15811
Q8R5L1	Complement component 1 Q subcomponent-binding protein, mitochondrial	C1qbp	2	11.8	-0.0644059	-0.0574063	0.0652781
Q3UFJ3	Pyruvate dehydrogenase E1 component subunit alpha	Pdha1	8	20	-0.0645285	-0.111781	-0.0810081
Q91ZA3	Propionyl-CoA carboxylase alpha chain, mitochondrial	Pcca	15	23.9	-0.0651896	-0.0964209	-0.0617395
E9Q7K5	0	0	4	20.3	-0.0652023	0.0514798	0.0730731
P62830	60S ribosomal protein L23	Rpl23	5	42.9	-0.0652765	0.188625	0.0873436
Q8BW75	Amine oxidase [flavin-containing] B	Maob	11	23.3	-0.0653235	-0.0376442	0.0497996
Q9QUR6	Prolyl endopeptidase	Prep Pep	2	2.1	-0.0665594	0.242746	0.206428
E9QNH6	Unconventional myosin-Ib	Myo1b	4	3.9	-0.0674045	-0.00335038	0.104801
Q61694	NADPH-dependent 3-keto-steroid reductase Hsd3b5	Hsd3b5	8	24.7	-0.0679523	-0.00934041	0.235086
Q8JZU2	Tricarboxylate transport protein, mitochondrial	Slc25a1	6	16.4	-0.0687242	0.0357397	-0.0249003
Q99KI0	Aconitate hydratase, mitochondrial	Aco2	20	27.7	-0.0689625	-0.133168	-0.0833021
P45952	Medium-chain specific acyl-CoA dehydrogenase, mitochondrial	Acadm	12	27.8	-0.0700656	-0.0784705	-0.0831908
Q5SZA3	Histone cluster 1, H1c	H1f2 Hist1h1c	2	8.5	-0.0702296	-0.0187685	0.087341
Q9CZ13	Cytochrome b-c1 complex subunit 1, mitochondrial	Uqcrc1	10	24	-0.0703723	-0.0543955	0.105741
P54728	UV excision repair protein RAD23 homolog B	Rad23b	3	6.5	-0.0705499	-0.00815283	-0.0458879
A2BE92	Protein SET	Set	2	13.9	-0.0708081	0.174923	0.216865
P68372	Tubulin beta-4B chain	Tubb4b Tubb2c	9	24.5	-0.0708147	0.223103	0.313464
Q9JHI5	Isovaleryl-CoA dehydrogenase, mitochondrial	Ivd	13	30	-0.0709039	-0.0893615	0.0433878
P33267	Cytochrome P450 2F2	Cyp2f2 Cyp2f-2	11	22.6	-0.0710541	0.395881	0.501685
Q9CQ69	Cytochrome b-c1 complex subunit 8	Uqcrq	4	30.5	-0.0712342	0.027253	0.023459
Q3V235	Prohibitin	Phb2	12	37.5	-0.0719967	-0.0163502	0.0558623
Q9CXZ1	NADH dehydrogenase [ubiquinone] iron-sulfur protein 4, mitochondrial	Ndufs4	3	19.4	-0.0723366	0.0500207	0.0156342
G3X982	Aldehyde oxidase 3	Aox3 Aoh1	16	11.9	-0.0727842	0.0457918	0.0786884
Q9JLJ2	4-trimethylaminobutyraldehyde dehydrogenase	Aldh9a1	14	32.2	-0.0733102	-0.15791	-0.0409061
G3UWE1	Very-long-chain enoyl-CoA reductase	Tecr	4	11.9	-0.0734978	0.00233586	-0.420537
P06801	NADP-dependent malic enzyme	Me1	14	22.6	-0.0740182	-0.283158	-0.253552
Q07076	Annexin A7	Anxa7 Anx7	5	11.9	-0.074373	0.273896	0.449592
Q8R0F9	SEC14-like protein 4	Sec14l4	4	10.2	-0.0745083	0.026231	-0.0144032
A0A0R4J107	Acylamino-acid-releasing enzyme	Apeh	4	6.1	-0.075568	-0.138557	-0.0633838
Q80XL6	Acyl-CoA dehydrogenase family member 11	Acad11	10	13.9	-0.0759152	0.113369	0.20608
P28271	Cytoplasmic aconitate hydratase	Aco1	20	20.9	-0.0760703	-0.0308876	-0.00137364
E9Q5B6	Heterogeneous nuclear ribonucleoprotein D0 (frragment)	Hnrnpd	3	26.2	-0.0775434	-0.0410889	0.0847788
P61089	Ubiquitin-conjugating enzyme E2 N	Ube2n Blu	3	19.1	-0.078372	0.0222399	0.178258
P68368	Tubulin alpha-4A chain	Tuba4a	2	4.2	-0.0794836	-0.0429312	0.00496544
Q99JT9	1,2-dihydroxy-3-keto-5-methylthiopentene dioxygenase	Adi1	2	15.1	-0.0796926	-0.0254011	-0.120943
Q922Q1	Mitochondrial amidoxime reducing component 2	43892	9	21.6	-0.0796995	-0.0838762	0.0230302
Q8QZR3	Pyrethroid hydrolase Ces2a	Ces2a Ces6	6	11.6	-0.0798268	-0.0338888	0.117199
Q8BWT1	3-ketoacyl-CoA thiolase, mitochondrial	Acaa2	18	58.2	-0.0798407	0.26603	0.304761
Q5BLJ9	60S ribosomal protein L27	Rpl27	5	36	-0.0801912	-0.039064	-0.0367689
Q9D3D9	ATP synthase subunit delta, mitochondrial	Atp5f1d Atp5d	2	13.7	-0.0806005	0.234866	0.4127
O08749	Dihydrolipoyl dehydrogenase, mitochondrial	Dld	10	18.7	-0.080746	-0.0574657	-0.133157
Q8BJ64	Choline dehydrogenase, mitochondrial	Chdh	13	19.1	-0.0808417	-0.105061	0.00437062
E9PV38	Carboxylic ester hydrolase	Ces2g	3	5.7	-0.0808691	0.330569	0.125653
P62717	60S ribosomal protein L18a	Rpl18a	4	22.7	-0.0809814	0.0578291	0.236663
Q99LB7	Sarcosine dehydrogenase, mitochondrial	Sardh	21	23.4	-0.0812942	-0.158475	-0.132705
Q545S0	Sulfurtransferase	Tst	8	30	-0.0813075	0.0162999	0.205964
Q9D826	Peroxisomal sarcosine oxidase	Pipox Pso	8	17.7	-0.0814877	-0.188007	0.16603
Q80X81	Acetyl-Coenzyme A acetyltransferase 3	Acat3	3	6.8	-0.0818913	0.313505	0.389942
Q8C2Q8	ATP synthase subunit gamma	Atp5c1	9	32.8	-0.0819619	-0.00182729	0.0215122
Q9D6R2	Isocitrate dehydrogenase [NAD] subunit alpha, mitochondrial	Idh3a	3	7.7	-0.0823952	0.104806	0.0130843
Q9CRB9	MICOS complex subunit Mic19	Chchd3	5	24.2	-0.0830934	-0.00945358	-0.115069
E9Q509	Pyruvate kinase	Pklr	16	29.5	-0.0838956	-0.187091	-0.122424
O35490	Betaine--homocysteine S-methyltransferase 1	Bhmt	15	39.1	-0.0846808	-0.054494	-0.0720448
Q8VCB3	Glycogen [starch] synthase, liver	Gys2	5	6.8	-0.0851181	-0.25892	-0.124121
D3YVM5	60S acidic ribosomal protein P0	Rplp0	5	28.3	-0.0852196	0.423074	0.69752
O55029	Coatomer subunit beta'	Copb2	6	6.3	-0.0853768	0.109391	0.0585036
Q8BSL7	ADP-ribosylation factor 2	Arf2	3	20.4	-0.0855922	-0.0451839	-0.192047
Q497E9	40S ribosomal protein S8	Rps8	6	33.7	-0.0858109	-0.0147086	-0.0188329
P48036	Annexin A5	Anxa5 Anx5	11	27.9	-0.0860239	0.313043	0.577666
Q8C196	Carbamoyl-phosphate synthase [ammonia], mitochondrial	Cps1	70	45.3	-0.0860413	-0.100826	-0.0240531
Q8K2B3	Succinate dehydrogenase [ubiquinone] flavoprotein subunit, mitochondrial	Sdha	14	24.1	-0.0865864	-0.0947099	0.0116421
G3XA10	Heterogeneous nuclear ribonucleoprotein U	Hnrnpu	6	6.3	-0.0867416	-0.12038	-0.0361632
Q8VCW8	Medium-chain acyl-CoA ligase ACSF2, mitochondrial	Acsf2	13	19.8	-0.0873462	0.0477957	-0.203052
Q91XE8	Transmembrane protein 205	Tmem205	2	12.7	-0.0875132	0.00092572	0.0294112
G3X9Y6	Aldo-keto reductase family 1, member C19	Akr1c19	6	17	-0.0877062	-0.0804414	-0.0941491
P62264	40S ribosomal protein S14	Rps14	5	36.4	-0.0877742	-0.00829045	0.0439722
Q9WUM5	Succinate--CoA ligase [ADP/GDP-forming] subunit alpha, mitochondrial	Suclg1	8	24.9	-0.0879492	-0.0294092	0.00495519
Q8BL97	Serine/arginine-rich splicing factor 7	Srsf7	2	7.9	-0.0882103	-0.109351	-0.0578305
Q9Z2I8	Succinate--CoA ligase [GDP-forming] subunit beta, mitochondrial	Suclg2	16	37.4	-0.0889375	-0.0748512	-0.0584676
Q99JY0	Trifunctional enzyme subunit beta, mitochondrial	Hadhb	11	21.5	-0.0904036	-0.0682924	-0.0316243
P17751	Triosephosphate isomerase	Tpi1 Tpi	9	33.4	-0.0908513	0.305824	0.513135
Q93092	Transaldolase	Taldo1 Tal Taldo	7	19	-0.0925385	-1.24928	0.659537
Q8VCZ9	Hydroxyproline dehydrogenase	Prodh2 Hypdh	4	7.5	-0.0926283	-0.144057	0.0471079
Q64471	Glutathione S-transferase theta-1	Gstt1	4	14.6	-0.0926664	0.0484156	0.0851973
P56480	ATP synthase subunit beta, mitochondrial	Atp5f1b Atp5b	13	33.5	-0.0928742	0.429982	0.492182
P56391	Cytochrome c oxidase subunit 6B1	Cox6b1 Cox6b	4	40.7	-0.0929922	0.285577	0.262152
Q8R1A8	Ornithine carbamoyltransferase, mitochondrial	Otc	14	39	-0.095045	-0.0492221	0.0152383
P40936	Indolethylamine N-methyltransferase	Inmt	7	23.1	-0.0951989	-0.287807	-0.122874
Q80X90	Filamin-B	Flnb	12	5	-0.0961814	-0.626116	-0.0821726
P62983	Ubiquitin-40S ribosomal protein S27a	Rps27a	6	42.3	-0.0974296	0.120009	-0.0139141
Q8BMS1	Trifunctional enzyme subunit alpha, mitochondrial	Hadha	18	22.7	-0.0975437	-0.0915671	-0.147769
O55137	Acyl-coenzyme A thioesterase 1	Acot1	5	11.2	-0.098153	-0.32253	-0.160701
Q99LC5	Electron transfer flavoprotein subunit alpha, mitochondrial	Etfa	11	36.9	-0.0985324	0.193297	0.328677
Q9D7B6	Isobutyryl-CoA dehydrogenase, mitochondrial	Acad8	6	15.7	-0.098586	0.608663	0.223368
Q6ZQI3	Malectin	Mlec	5	16.5	-0.0994522	0.0791884	0.00846284
Q5NC82	Nucleoside diphosphate kinase	Nme2	5	34.9	-0.0998294	0.171329	0.2813
Q9D2M8	Ubiquitin-conjugating enzyme E2 variant 2	Ube2v2	2	11.7	-0.0999525	0.0020072	-0.0511277
P19536	Cytochrome c oxidase subunit 5B, mitochondrial	Cox5b	3	24.2	-0.100088	-0.00614038	0.0752434
Q7TQD5	Carnitine palmitoyltransferase 1a, liver	Cpt1a	9	11.4	-0.100572	-0.0293031	-0.0283021
Q8VDN2	Sodium/potassium-transporting ATPase subunit alpha-1	Atp1a1	17	19.8	-0.101589	0.0135351	0.02018
P50580	Proliferation-associated protein 2G4	Pa2g4	8	22.1	-0.101704	-0.05609	-0.00525385
O88451	Retinol dehydrogenase 7	Rdh7	14	40.5	-0.101713	-0.106948	-0.0244118
Q91VS7	Microsomal glutathione S-transferase 1	Mgst1	3	26.5	-0.101825	-0.0169427	0.0143578
P20108	Thioredoxin-dependent peroxide reductase, mitochondrial	Prdx3	3	9.7	-0.102252	-0.0908518	0.000823868
Q61656	Probable ATP-dependent RNA helicase DDX5	Ddx5	8	12.1	-0.103735	-0.0787681	-0.0193939
Q99L45	Eukaryotic translation initiation factor 2 subunit 2	Eif2s2	2	7.9	-0.103975	0.0416911	-0.27543
Q3TPC7	Uncharacterized protein	Phyh	3	8.6	-0.104094	0.260409	0.121043
Q8C6B0	Methyltransferase-like 7A1	Mettl7a1 Mettl7a	4	20.9	-0.104155	0.159717	0.194579
B1AU25	Apoptosis-inducing factor 1, mitochondrial	Aifm1	12	22.4	-0.104587	-0.047953	-0.0511808
Q8BWF0	Succinate-semialdehyde dehydrogenase, mitochondrial	Aldh5a1	6	12	-0.106699	-0.0956239	-0.0625013
P97450	ATP synthase-coupling factor 6, mitochondrial	Atp5pf Atp5j	4	41.7	-0.107016	0.0245532	0.0697943
Q60817	Nascent polypeptide-associated complex subunit alpha	Naca	2	13.5	-0.107375	-0.104206	0.0482788
Q9DBT9	Dimethylglycine dehydrogenase, mitochondrial	Dmgdh	19	24.1	-0.108609	-0.154128	-0.0701473
B1ASE2	ATP synthase, H+-transporting, mitochondrial F0 complex, subunit D	Atp5h	4	34.1	-0.10868	0.243847	0.346212
P62267	40S ribosomal protein S23	Rps23	2	15.4	-0.109345	-0.0544374	-0.0287417
Q8R086	Sulfite oxidase, mitochondrial	Suox	8	14.7	-0.110805	0.783945	0.00905156
O09174	Alpha-methylacyl-CoA racemase	Amacr Macr1	5	15.7	-0.111913	0.199765	0.350225
P34914	Bifunctional epoxide hydrolase 2 [Includes: Cytosolic epoxide hydrolase 2	Ephx2	11	26	-0.112321	-0.127586	-0.0318394
A0A0R3P9C8	NADH dehydrogenase [ubiquinone] 1 alpha subcomplex subunit 9, mitochondrial	Ndufa9	4	9.9	-0.112486	0.0792954	0.0640895
Q9DBF1	Alpha-aminoadipic semialdehyde dehydrogenase	Aldh7a1	17	32.8	-0.112769	0.018557	0.0263508
Q8BK48	Pyrethroid hydrolase Ces2e	Ces2e	5	9.5	-0.113196	-0.0221847	0.0116283
D3Z636	Inorganic pyrophosphatase 2, mitochondrial	Ppa2	6	19.8	-0.114967	0.0946403	-0.0211614
Q91XE0	Glycine N-acyltransferase	Glyat	9	26.7	-0.116914	0.0628016	0.140967
A0A0A6YWC8	Vimentin	Vim	14	30.9	-0.117602	0.350696	0.600352
Q91VD9	NADH-ubiquinone oxidoreductase 75 kDa subunit, mitochondrial	Ndufs1	14	22.6	-0.118238	-0.0713704	0.0741906
O55234	Proteasome subunit beta type-5	Psmb5	6	23.9	-0.118659	-0.11929	-0.1343
Q4FJZ6	Gclm protein	Gclm	2	5.5	-0.12023	0.137997	0.256588
Q9DBW0	Cytochrome P450 4V2	Cyp4v2 Cyp4v3	3	6.1	-0.122283	0.250578	0.0885477
Q9D023	Mitochondrial pyruvate carrier 2	Mpc2 Brp44	3	17.3	-0.122289	0.348677	0.190184
Q3TNA1	Xylulose kinase	Xylb	4	8	-0.122474	-0.0462937	0.0268371
Q6PF96	Electron transfer flavoprotein-ubiquinone oxidoreductase	Etfdh	16	27.7	-0.123198	-0.104934	0.0349475
Q9DCT2	NADH dehydrogenase [ubiquinone] iron-sulfur protein 3, mitochondrial	Ndufs3	5	18.3	-0.125328	0.0279251	0.12516
Q3UEP4	UDP-glucuronosyltransferase	Ugt2b36	5	8.1	-0.125643	0.115015	0.236804
O55060	Thiopurine S-methyltransferase	Tpmt	2	8.3	-0.127137	-0.0680654	0.0908821
Q5BLK2	Ribosomal protein S20	Rps20	3	26.9	-0.127144	-0.0122251	0.00234763
Q9DB77	Cytochrome b-c1 complex subunit 2, mitochondrial	Uqcrc2	14	34.7	-0.127764	0.328868	0.617854
P28843	Dipeptidyl peptidase 4	Dpp4	5	6.2	-0.129351	-0.110467	-0.0142783
Q63880	Carboxylesterase 3A	Ces3a Es31	6	11.6	-0.130465	0.0286629	0.0399877
Q5SS40	14_3_3 domain-containing protein	Ywhae	8	35.3	-0.130595	0.263798	0.275404
Q91WL5	Cytochrome P450 4A12A	Cyp4a12a Cyp4a12	8	13.4	-0.131777	0.0459152	0.0990954
Q3TXU8	Cytochrome b5 heme-binding domain-containing protein	Pgrmc1	3	19	-0.132026	-0.120316	0.33504
P52430	Serum paraoxonase/arylesterase 1	Pon1 Pon	4	11.5	-0.13246	-0.0282422	0.178973
G3UX26	Voltage-dependent anion-selective channel protein 2	Vdac2	7	27.6	-0.132902	0.0626578	0.118539
A0A140LIR6	rRNA 2'-O-methyltransferase fibrillarin	Fbl	2	29.4	-0.134091	-0.0295477	-0.0247892
P54869	Hydroxymethylglutaryl-CoA synthase, mitochondrial	Hmgcs2	14	25.6	-0.135508	-0.158994	-0.14853
Q9DBP5	UMP-CMP kinase	Cmpk1	2	12.2	-0.136857	-0.0402701	-0.0325854
F8VPN4	Amylo-1,6-glucosidase, 4-alpha-glucanotransferase	Agl	17	9.4	-0.13756	-0.23155	-0.164478
E9QKK8	Phospholipid-transporting ATPase	Atp11c	7	5.1	-0.139034	0.00847152	0.00710331
A0A087WPC2	Mitochondrial amidoxime-reducing component 1	Marc1	3	15.3	-0.139193	-0.0535157	0.122354
Q3UEM0	Uncharacterized protein	Akr1c6	11	34.7	-0.139434	-0.161867	-0.134982
P52503	NADH dehydrogenase [ubiquinone] iron-sulfur protein 6, mitochondrial	Ndufs6 Ip13	2	22.4	-0.141126	-0.0227361	0.185839
Q545A2	Uncharacterized protein	Slc25a5	14	40.3	-0.1418	-0.0407173	0.0311671
P58281	Dynamin-like 120 kDa protein, mitochondrial	Opa1	6	6	-0.142062	-0.116605	0.0662175
Q9EPC1	Alpha-parvin	Parva Actp MNCb-0301	2	5.6	-0.143729	0.0993166	0.0405682
P11352	Glutathione peroxidase 1	Gpx1	7	38.8	-0.144344	0.141653	0.301549
P22315	Ferrochelatase, mitochondrial	Fech	5	14.5	-0.145183	-0.077959	0.000783057
Q8K157	Aldose 1-epimerase	Galm	3	10.8	-0.146193	-0.12584	-0.285321
A2A547	Ribosomal protein L19	Rpl19	3	17	-0.146255	-0.0219968	0.00206064
Q9R1P1	Proteasome subunit beta type-3	Psmb3	3	11.2	-0.151562	-0.135814	0.0258196
Q6ZWY9	Histone H2B type 1-C/E/G	H2bc4 Hist1h2bc; H2bc6 Hist1h2be; H2bc8 Hist1h2bg	7	41.3	-0.152766	-0.114679	0.209436
P52760	2-iminobutanoate/2-iminopropanoate deaminase	Rida Hrp12	6	50.4	-0.153307	0.11791	0.344411
P16015	Carbonic anhydrase 3	Ca3	9	45.4	-0.153676	-0.114224	-0.101012
P62806	Histone H4	H4c1	6	50.5	-0.153737	-0.0368449	-0.0758429
Q14AA6	GTP-binding nuclear protein Ran	1700009N14Rik	3	14.8	-0.153772	-0.121825	-0.0597145
Q9DBL7	Bifunctional coenzyme A synthase	Coasy Ukr1	4	6.9	-0.153867	-0.194318	0.0366832
O09173	Homogentisate 1,2-dioxygenase	Hgd	8	18.4	-0.153964	-0.212201	-0.0269501
Q60932	Voltage-dependent anion-selective channel protein 1	Vdac1 Vdac5	8	31.1	-0.154999	0.0343242	0.0599115
Q62425	Cytochrome c oxidase subunit NDUFA4	Ndufa4	6	56.1	-0.157421	-0.0313892	-0.0938609
Q9CQ62	2,4-dienoyl-CoA reductase, mitochondrial	Decr1	5	18.5	-0.157662	0.312004	0.38516
Q6ZWZ6	40S ribosomal protein S12	Rps12	2	13.6	-0.159067	0.211605	0.278917
Q8VCT4	Carboxylesterase 1D	Ces1d	14	26.2	-0.159073	-0.250924	-0.231107
Q8K3J1	NADH dehydrogenase [ubiquinone] iron-sulfur protein 8, mitochondrial	Ndufs8	5	20.3	-0.161963	-0.00655207	0.0129372
Q6ZWZ4	60S ribosomal protein L36	Rpl36	3	28.6	-0.163041	-0.0561833	-0.0690839
K9J7B2	UDP-glucuronosyltransferase	Ugt1a6b	2	4.3	-0.164403	-0.152951	-0.0127937
G5E850	Cytochrome b5	Cyb5a	4	56.1	-0.165173	-0.134281	0.08674
D3Z253	Putative L-aspartate dehydrogenase	Aspdh	4	20.7	-0.166985	-0.222845	0.396198
Q9EQ06	Estradiol 17-beta-dehydrogenase 11	Hsd17b11 Dhrs8 Pan1b	2	6.4	-0.168378	0.0390662	0.201255
Q9ET01	Glycogen phosphorylase, liver form	Pygl	32	34	-0.168439	-0.153982	-0.123678
P84228	Histone H3.2	Hist1h3b	5	28.7	-0.170964	-0.103789	-0.00641348
P48771	Cytochrome c oxidase subunit 7A2, mitochondrial	Cox7a2	2	27.7	-0.172706	-0.0902054	-0.148323
Q05421	Cytochrome P450 2E1	Cyp2e1	10	17.6	-0.175672	-0.162082	-0.0694143
P41216	Long-chain-fatty-acid--CoA ligase 1	Acsl1	23	32.3	-0.175998	-0.0506728	-0.0175669
Q99KR3	Endoribonuclease LACTB2	Lactb2	6	21.5	-0.17606	-0.0399124	0.0962985
P14115	60S ribosomal protein L27a	Rpl27a	3	19.6	-0.176388	-0.0886448	0.117171
Q5FW57	Glycine N-acyltransferase-like protein	Gm4952	6	24.7	-0.176497	-0.342866	-0.0632912
Q60759	Glutaryl-CoA dehydrogenase, mitochondrial	Gcdh	8	20.5	-0.178149	-0.191027	-0.0570766
Q8BGL3	Sulfotransferase	Sult2a8	5	18.1	-0.178898	-0.157311	-0.0168657
F6SFF5	Ubiquinone biosynthesis protein	Coq9	2	7.7	-0.179708	-0.0575939	0.180447
V9GWS2	Mitochondrial glutamate carrier 1	Slc25a22	3	47.6	-0.180152	0.0768117	0.186914
A0A0N4SUN2	Solute carrier organic anion transporter family member	Slco1b2	2	2.3	-0.181401	-0.118842	-0.204893
Q9D1D4	Transmembrane emp24 domain-containing protein 10	Tmed10	3	12.3	-0.18284	-0.0901992	-0.0839332
Q545P0	Sodium/potassium-transporting ATPase subunit beta	Atp1b1	6	23.7	-0.183326	-0.0560658	0.015828
Q63886	UDP-glucuronosyltransferase 1-1	Ugt1a1 Ugt1	9	17.2	-0.183496	0.0494003	0.22635
Q9CQQ7	ATP synthase F	Atp5pb	6	19.5	-0.185325	-0.0958627	-0.166733
Q545F5	Uncharacterized protein	Atp5e	3	42.3	-0.187898	-0.0603919	-0.056801
E9Q0W2	Solute carrier organic anion transporter family member	Slco1a1	4	4.7	-0.18797	0.0503352	-0.00961544
P28665	Murinoglobulin-1	Mug1	12	9.1	-0.188784	-0.227633	-0.135299
Q921R2	40S ribosomal protein S13	Rps13	6	37.1	-0.189103	-0.0233083	0.134814
Q64464	Cytochrome P450 3A13	Cyp3a13	4	8.2	-0.189338	-0.474901	-0.149708
P99029	Peroxiredoxin-5, mitochondrial	Prdx5 Prdx6	5	24.3	-0.191562	0.128124	0.455542
Q06185	ATP synthase subunit e, mitochondrial	Atp5me	2	32.4	-0.192259	0.0140869	-0.0634661
Q9QUM9	Proteasome subunit alpha type-6	Psma6	5	20.7	-0.195226	-0.147607	0.0149045
D3Z645	Vacuolar protein sorting-associated protein 29	Vps29	4	23.6	-0.195384	0.0304414	-0.0539344
P14246	Solute carrier family 2, facilitated glucose transporter member 2	Slc2a2	4	7.1	-0.195932	-0.112454	-0.0622441
Q9DBE0	Cysteine sulfinic acid decarboxylase	Csad	16	28.6	-0.196365	-0.267563	-0.197164
Q91WS0	CDGSH iron-sulfur domain-containing protein 1	Cisd1 D10Ertd214e Zcd1	4	43.5	-0.201367	0.090672	0.244971
Q3U1J4	DNA damage-binding protein 1	Ddb1	5	3.7	-0.201784	-0.195897	-0.0697847
O09111	NADH dehydrogenase [ubiquinone] 1 beta subcomplex subunit 11, mitochondrial	Ndufb11	3	32.5	-0.202319	-0.0242173	0.0236825
G3UXI6	Spliceosome RNA helicase Ddx39b	Ddx39b	3	15.5	-0.203845	0.0434092	-0.0652532
Q9D855	Cytochrome b-c1 complex subunit 7	Uqcrb	6	38.7	-0.205863	-0.0403736	-0.123699
Q8VE09	Tetratricopeptide repeat protein 39C	Ttc39c	3	3.8	-0.207653	0.224165	0.146508
P47740	Aldehyde dehydrogenase family 3 member A2	Aldh3a2	10	20.9	-0.209376	-0.16439	-0.0723545
Q9EQF5	Dihydropyrimidinase	Dpys	10	23.3	-0.213639	-0.368454	-0.186295
D3YWY6	Mitochondrial pyruvate carrier	Mpc1 Brp44l	2	18.8	-0.21374	-0.00753284	0.0428771
Q9D8E6	60S ribosomal protein L4	Rpl4	10	21	-0.215831	-0.0175448	-0.0657713
D3YUK4	NADH dehydrogenase [ubiquinone] 1 beta subcomplex subunit 10	Ndufb10	2	17.4	-0.219174	-0.000585965	-0.0474945
P19783	Cytochrome c oxidase subunit 4 isoform 1, mitochondrial	Cox4i1 Cox4 Cox4a	6	33.7	-0.221267	0.0228032	0.144702
P58710	L-gulonolactone oxidase	Gulo	10	23.2	-0.227849	-0.122421	-0.0139206
Q91ZJ5	UTP--glucose-1-phosphate uridylyltransferase	Ugp2	12	22.4	-0.232702	-0.274804	-0.134678
Q9D051	Pyruvate dehydrogenase E1 component subunit beta, mitochondrial	Pdhb	5	14.8	-0.235453	-0.223475	-0.118582
Q9CQ54	NADH dehydrogenase [ubiquinone] 1 subunit C2	Ndufc2	4	21.7	-0.235565	-0.00548259	-0.0836348
Q80XN0	D-beta-hydroxybutyrate dehydrogenase, mitochondrial	Bdh1 Bdh	7	23.9	-0.23774	-0.0619862	0.0806649
Q99PG0	Arylacetamide deacetylase	Aadac	6	14.8	-0.238142	-0.219059	-0.0427942
Q64459	Cytochrome P450 3A11	Cyp3a11 Cyp3a-11	12	21.2	-0.23964	-0.176943	0.0918304
Q9R092	17-beta-hydroxysteroid dehydrogenase type 6	Hsd17b6 Gm182 Hsd17b9 Rdh8	2	6.3	-0.244475	-0.204709	0.100136
Q0PD38	Rab18	Rab18	4	20.9	-0.248944	-0.226736	0.00934694
Q9D8V0	Minor histocompatibility antigen H13	Hm13 H13 Psl3	2	6.6	-0.263376	-0.0642405	0.140577
Q925I1	ATPase family AAA domain-containing protein 3	Atad3	6	9.5	-0.265379	-0.154391	-0.075817
P56654	Cytochrome P450 2C37	Cyp2c37	6	13.1	-0.266821	-0.0614136	0.134855
O35459	Delta(3,5)-Delta(2,4)-dienoyl-CoA isomerase, mitochondrial	Ech1	7	22.6	-0.267151	-0.128053	0.069719
E9Q9P8	RDH16 family member 1	Rdh16f1 Gm28046 Rdh9	2	4.7	-0.26947	-0.2414	0.0423922
P12787	Cytochrome c oxidase subunit 5A, mitochondrial	Cox5a	3	21.2	-0.273168	-0.0578969	0.185773
D3YXT0	NADH dehydrogenase [ubiquinone] iron-sulfur protein 2, mitochondrial	Ndufs2	5	12.4	-0.278058	-0.166776	-0.0170674
Q8R164	Valacyclovir hydrolase	Bphl	5	16.5	-0.278205	-0.110899	-0.192091
Q9Z2X1	Heterogeneous nuclear ribonucleoprotein F	Hnrnpf Hnrpf	4	10.1	-0.282078	-0.0262154	0.288448
A0A0R4J135	Selenium-binding protein 2	Selenbp2	18	44.1	-0.282327	0.428779	0.198247
Q3TXU4	Uncharacterized protein	Apoe	3	10	-0.286195	-0.0032917	0.318987
P24527	Leukotriene A-4 hydrolase	Lta4h	6	12.6	-0.304314	-0.00256265	-0.106286
Q7JCZ1	Cytochrome c oxidase subunit 2	mt-Co2	4	15	-0.312926	-0.193953	-0.0093492
O35593	26S proteasome non-ATPase regulatory subunit 14	Psmd14	2	4.5	-0.320081	-0.345659	-0.0208272
Q91WT7	3-alpha-hydroxysteroid dehydrogenase type 1	Akr1c14	10	33.1	-0.320428	-0.180724	-0.00712178
Q5XJF6	Ribosomal protein	Rpl10a	5	29.5	-0.33094	-0.340659	0.0885102
Q9EP89	Serine beta-lactamase-like protein LACTB, mitochondrial	Lactb	5	9.3	-0.339981	-0.191495	-0.213461
Q61425	Hydroxyacyl-coenzyme A dehydrogenase, mitochondrial	Hadh Hadhsc Mschad Schad	7	16.2	-0.376976	0.16115	0.217139
P62918	60S ribosomal protein L8	Rpl8	7	24.5	-0.37705	-0.246603	-0.148504
D3YVP5	Glutathione S-transferase Mu 7	Gstm7	2	11.7	-0.378906	-	0.120792
P47791	Glutathione reductase, mitochondrial	Gsr Gr1	3	7.4	-0.388616	-0.0986838	0.105655
Q8BMF4	Dihydrolipoyllysine-residue acetyltransferase component of pyruvate dehydrogenase complex, mitochondrial	Dlat	7	13.2	-0.404025	-0.143735	-0.0310749
Q9Z1D1	Eukaryotic translation initiation factor 3 subunit G	Eif3g	2	7.2	-0.428487	-0.761641	-0.775231
A0A0R4J1H2	Glycerate kinase	Glyctk	3	10.7	-0.429457	-0.609855	0.0742177
O88962	7-alpha-hydroxycholest-4-en-3-one 12-alpha-hydroxylase	Cyp8b1	2	3.8	-0.432584	-0.297077	-0.40213
G3UY38	Heterogeneous nuclear ribonucleoprotein L	Hnrnpl	3	7.5	-0.436525	-0.360745	-0.118335
Q9ERS2	NADH dehydrogenase [ubiquinone] 1 alpha subcomplex subunit 13	Ndufa13	2	13.9	-0.450962	-0.289076	-0.102236
A8DUK4	Beta-globin	Hbb-bs	7	57.1	-0.452554	-0.530773	-0.412057
Q9QZQ8	Core histone macro-H2A.1	H2afy	4	13.7	-0.499049	0.0869163	0.107336
D3YWD1	Collagen, type VI, alpha 3	Col6a3	4	2.6	-0.525253	-0.192695	-0.126974
Q91VB8	Alpha globin 1	Hba-a1	4	26.8	-0.528958	-0.291724	-0.226559
Q9Z2V4	Phosphoenolpyruvate carboxykinase, cytosolic [GTP]	Pck1	11	18.2	-0.597608	-0.384304	-0.296919
Q6PDM2	Serine/arginine-rich splicing factor 1	Srsf1	4	12.5	-0.680359	-0.379069	-0.395372
Q9CPQ1	Cytochrome c oxidase subunit 6C	Cox6c	3	35.5	-0.720008	-0.348036	-0.268018
Q9D0M3	Cytochrome c1, heme protein, mitochondrial	Cyc1	4	18.5	-0.908536	-0.0329749	0.161596
