# Supplementary material for: Characterization of hyperglycemia due to sub-chronic administration of red ginseng extract via comparative global proteomic analysis
Source: Sci Rep. 2021 Jun 11;11:12374. doi: 10.1038/s41598-021-91664-8 (PMC8196207; doi:10.1038/s41598-021-91664-8)
Supplement: Supplementary file 3 — Supplementary Information 3. [file 41598_2021_91664_MOESM3_ESM.xlsx]

## Sheet: DEPs
Characterization of hyperglycemia due to sub-chronic administration of red ginseng extract via comparative global proteomic analysis Ann-Yae Na1, Kyu Min Kim2, Jung Jae Jo1, Yan Gao1, Kyung-Sik Song1, Kwang-Hyeon Liu1, Im-Sook Song1, Sung Hwan Ki2,#, Sangkyu Lee1,* 1BK21 FOUR Community-Based Intelligent Novel Drug Discovery Education Unit, College of Pharmacy and Research Institute of Pharmaceuti…
Supplemental tabel S3. Different expressed protein information
Protein identification					Log2 Ratio (treated/ctrl)
Accession	Protein names	Gene names	# peptides	Protein coverage (%)	KRG 0.5g	KRG 1g	KRG 2g	p-value
Q9D0M3	Cytochrome c1, heme protein, mitochondrial	Cyc1	4	18.5	-0.908536	-0.0329749	0.161596	0.515241
Q9CPQ1	Cytochrome c oxidase subunit 6C	Cox6c	3	35.5	-0.720008	-0.348036	-0.268018	0.0854051
Q6PDM2	Serine/arginine-rich splicing factor 1	Srsf1	4	12.5	-0.680359	-0.379069	-0.395372	0.0404858
Q9Z2V4	Phosphoenolpyruvate carboxykinase, cytosolic [GTP]	Pck1	11	18.2	-0.597608	-0.384304	-0.296919	0.0406995
A0A0R4J1H2	Glycerate kinase	Glyctk	3	10.7	-0.429457	-0.609855	0.0742177	0.251983
Q9Z1D1	Eukaryotic translation initiation factor 3 subunit G	Eif3g	2	7.2	-0.428487	-0.761641	-0.775231	0.0281732
Q9DB77	Cytochrome b-c1 complex subunit 2, mitochondrial	Uqcrc2	14	34.7	-0.127764	0.328868	0.617854	0.326422
A0A0A6YWC8	Vimentin	Vim	14	30.9	-0.117602	0.350696	0.600352	0.318428
Q8R086	Sulfite oxidase, mitochondrial	Suox	8	14.7	-0.110805	0.783945	0.00905156	0.49391
Q9D7B6	Isobutyryl-CoA dehydrogenase, mitochondrial	Acad8	6	15.7	-0.098586	0.608663	0.223368	0.358782
Q80X90	Filamin-B	Flnb	12	5	-0.0961814	-0.626116	-0.0821726	0.271669
Q93092	Transaldolase	Taldo1	7	19	-0.0925385	-1.24928	0.659537	0.722711
D3YVM5	60S acidic ribosomal protein P0	Rplp0	5	28.3	-0.0852196	0.423074	0.69752	0.274583
Q8CIE6	Coatomer subunit alpha	Copa	6	5.1	-0.0553685	-0.594246	0.0236929	0.397028
P00920	Carbonic anhydrase 2	Ca2	2	7.3	-0.0547295	-0.119233	-0.631248	0.272882
A2AKN8	Major urinary protein 5	Mup8	12	58.9	-0.0231003	0.793041	0.432261	0.235382
Q9D823	60S ribosomal protein L37	Rpl37	2	14.4	-0.0113529	0.681727	0.0929359	0.35864
Q8BP47	Asparagine--tRNA ligase, cytoplasmic	NARS1	3	7	-0.010246	-0.0482165	-0.705463	0.376645
Q5SVW9	Transmembrane emp24 domain-containing protein 4	Tmed4	2	10.6	0.0261603	1.59169	0.147651	0.36056
E9Q5K4	Cytochrome P450, family 2, subfamily c, polypeptide 23	Cyp2c23	4	8.1	0.0390813	0.626687	0.49741	0.159013
F8WJK8	Hsc70-interacting protein	St13	4	12.7	0.0437559	0.117341	0.595135	0.287536
Q5SX46	Mitochondrial 2-oxoglutarate/malate carrier protein	Slc25a11	3	17.1	0.0515157	0.761956	0.627004	0.156062
D6RHN4	Peroxisomal trans-2-enoyl-CoA reductase	Pecr	3	47.8	0.0756064	0.70643	0.877009	0.154025
Q9DBB8	Trans-1,2-dihydrobenzene-1,2-diol dehydrogenase	Dhdh	6	16.5	0.120223	0.71133	0.687079	0.118111
Q9Z0S1	3'(2'),5'-bisphosphate nucleotidase 1	Bpnt1	4	14.3	0.162569	0.608462	0.563511	0.0875142
A2AGN7	26S proteasome regulatory subunit 6A	Psmc3	5	12.8	0.174752	0.693633	0.805844	0.102429
P32020	Non-specific lipid-transfer protein	Scp2	17	27.4	0.19449	0.580773	0.615673	0.0776437
Q60991	Cytochrome P450 7B1	Cyp7b1	2	3.9	0.215581	0.882767	0.730073	0.0946044
Q01279	Epidermal growth factor receptor	Egfr	3	3.2	0.237932	0.540782	0.690444	0.0658874
G3UXW2	H-2 class I histocompatibility antigen, K-K alpha chain	H2-K1	3	8.7	0.23865	0.559793	0.595929	0.0544335
Q922R8	Protein disulfide-isomerase A6	Pdia6	8	21.6	0.270808	0.59435	0.21504	0.0921602
Q61233	Plastin-2	Lcp1	8	14	0.275983	0.506932	0.854165	0.0839234
E9PVA8	eIF-2-alpha kinase activator GCN1	Gcn1	3	1.1	0.294013	0.670957	0.612992	0.04469
Q02819	Nucleobindin-1	Nucb1	3	5	0.321887	0.642726	0.619037	0.0362894
Q91YZ8	Polyadenylate-binding protein	Pabpc4	2	2.8	0.370664	0.73439	0.443163	0.0434327
Q9D5J6	Sedoheptulokinase	Shpk	2	4.6	0.379565	0.504201	0.676715	0.0266675
Q6ZQ38	Cullin-associated NEDD8-dissociated protein 1	Cand1	5	3.6	0.396774	0.606635	0.556179	0.0136512
Q9DBJ1	Phosphoglycerate mutase 1	Pgam1	5	17.3	0.405833	0.681533	0.236654	0.0757543
O88696	ATP-dependent Clp protease proteolytic subunit, mitochondrial	Clpp	2	12.1	0.420585	0.756812	-0.0119873	0.22431
Q7JCZ0	ATP synthase protein 8	mt-Atp8	2	34.3	0.47073	0.997657	0.72269	0.0402691
P19157	Glutathione S-transferase P 1	Gstp1	8	41	0.509053	0.761406	0.706211	0.0138757
Q9QZE5	Coatomer subunit gamma-1	Copg1	2	3.3	0.522138	0.669796	0.498061	0.00887101
P40336	Vacuolar protein sorting-associated protein 26A	Vps26a	3	13.8	0.546691	0.358229	0.66336	0.027756
A0A0A6YY28	cAMP-dependent protein kinase type II-alpha regulatory subunit	Prkar2a	4	22.5	0.591035	0.85544	0.826891	1
O55131	Septin-7	Septin7	2	6	0.59855	0.488817	0.0150117	0.176986
E9PYT3	Atlastin-3	Atl3	3	7.5	0.60243	0.513968	0.538043	0.00232197
G3X972	Sec24-related gene family, member C	Sec24c	4	4.7	0.610612	0.900286	1.39805	0.0515773
Q9DBN5	Lon protease homolog 2, peroxisomal	Lonp2	2	2.6	0.626683	0.844903	0.508804	0.0224307
Q9QXT0	Protein canopy homolog 2	Cnpy2	2	14.3	0.631604	0.907245	0.940277	0.0137954
Q91YW3	DnaJ homolog subfamily C member 3	Dnajc3	6	10.5	0.649627	0.609126	0.369827	0.0256977
Q9JK38	Glucosamine 6-phosphate N-acetyltransferase	Gnpnat1	2	7.1	0.662567	0.801223	1.00558	0.0147342
Q8CC86	Nicotinate phosphoribosyltransferase	Naprt	6	12.8	0.737297	0.71598	1.01228	0.0133896
Q91W64	Cytochrome P450 2C70	Cyp2c70	5	10.8	0.78698	0.688256	0.377566	0.0377801
Q5NCB5	Interferon-gamma-inducible GTPase Ifggd3 protein	Irgm1	2	9.4	0.80913	1.30288	0.0157673	0.199862
D3YWT0	Signal peptidase complex catalytic subunit SEC11	Sec11a	2	9.4	0.985804	1.96966	0.945936	0.0602319
Q8CGC7	Bifunctional glutamate/proline--tRNA ligase	Eprs	3	2.8	1.19676	0.76436	0.130535	0.155104
Q9CRB3	5-hydroxyisourate hydrolase	Urah	2	13.6	1.45005	1.68034	1.80049	0.00390147
Q91WT9	Cystathionine beta-synthase	Cbs	3	3.9	2.1627	2.08527	2.18296	0.000198326
